# Supplementary material for: Transcriptomic characterization of mucosal hemocytes in the eastern oyster (Crassostrea virginica) underlines their potential role as immune sentinels
Source: Front Immunol. 2026 Mar 30;17:1773651. doi: 10.3389/fimmu.2026.1773651 (PMC13070813; doi:10.3389/fimmu.2026.1773651)
Supplement: Supplementary file 1 [file Table1.xlsx]

## Sheet: Table S1
Table S1. Summary of RNA sequencing reads and alignment statistics for the analyzed samples
Sample	Cell types	SRA accession	Raw reads	Trimmed reads	Uniquely mapped	Mapped to multiple loci	Mapped to too many loci	Unmapped: too short	Unmapped: other
ca_1	circulatory agranulocyte	SRR33570803	49865310	49841128	35714162	6144930	41522	7865744	74770
ca_3	circulatory agranulocyte	SRR33570802	93439818	93392844	65931268	12106132	88594	15042750	224100
ca_4	circulatory agranulocyte	SRR33570794	28543740	28517550	18221972	3285250	27506	6945756	37066
ca_5	circulatory agranulocyte	SRR33570793	32203108	32170524	22686770	3933276	31578	5467442	51458
ca_7	circulatory agranulocyte	SRR33570792	68705646	68653748	49905232	7921804	53750	10663174	109788
cg_1	circulatory granulocyte	SRR33570790	92236346	92107030	64297976	10937656	38598	16685466	147334
cg_3	circulatory granulocyte	SRR33570789	105040830	104952726	75074838	13577010	105488	15891004	304386
cg_4	circulatory granulocyte	SRR33570788	110604262	110544514	78131954	14804318	113082	17252018	243142
cg_5	circulatory granulocyte	SRR33570791	92508242	92457220	65396668	11608498	75426	15210194	166434
cg_7	circulatory granulocyte	SRR33570787	104320384	104275354	75706336	14130504	93020	14095282	250212
ma_1	mucosal agranulocyte	SRR33570801	74753284	74669426	49014482	8670884	70992	16778660	134408
ma_4	mucosal agranulocyte	SRR33570800	83324906	83247616	56586258	9965722	64456	16514646	116534
ma_5	mucosal agranulocyte	SRR33570798	129417652	129281518	89990624	15810338	74752	23199016	206788
mg_1	mucosal granulocyte	SRR33570797	35271374	35242564	24338180	4017140	23648	6817768	45828
mg_3	mucosal granulocyte	SRR33570796	68200220	68166134	47710302	9224076	81372	10959546	190838
mg_4	mucosal granulocyte	SRR33570799	48156282	48116000	31966658	5364900	38392	10683490	62560
mg_5	mucosal granulocyte	SRR33570795	82075214	82030128	57885662	10661686	71698	13247032	164050

## Sheet: Table S2
Table S4. List of differentially expressed genes between circulatory granulocytes and mucosal granulocytes
gene_id	product	baseMean	log2FoldChange	lfcSE	pvalue	padj
LOC111099751	uncharacterized LOC111099751	0.728862	-41.9407	4.23887	8.16e-24	3.95e-20
LOC111136518	uncharacterized LOC111136518	0.583965	-41.4521	4.24087	2.79e-23	9.82e-20
LOC111133873	uncharacterized LOC111133873	0.625354	-39.9472	4.21822	6.04e-22	1.46e-18
LOC111103205	uncharacterized LOC111103205	0.596097	-39.4073	4.21866	2.15e-21	4.37e-18
LOC111114233	superoxide dismutase [Cu-Zn], chloroplastic-like	0.441328	-38.834	4.22076	8.36e-21	1.54e-17
LOC111128919	uncharacterized LOC111128919	0.982867	-38.1905	4.21784	3.38e-20	5.66e-17
LOC111122113	histone H2A-like	3.58926	-38.1624	4.21388	3.33e-20	5.66e-17
LOC111119357	P2X purinoceptor 7-like	2.15689	-37.9572	4.21438	5.33e-20	8.25e-17
LOC111132401	uncharacterized LOC111132401	1.08914	-37.9513	4.21631	5.6e-20	8.35e-17
LOC111129367	inter-alpha-trypsin inhibitor heavy chain H4-like	1.1949	-37.8443	4.21573	7.04e-20	1.01e-16
LOC111109615	uncharacterized LOC111109615	0.376717	-36.8671	4.22204	6.77e-19	7.94e-16
LOC111110075	uncharacterized LOC111110075	0.338738	-36.8249	4.24525	1.13e-18	1.25e-15
LOC111114214	protein ALP1-like	0.43447	-36.0622	4.24174	5.34e-18	5.31e-15
LOC111109583	transforming growth factor-beta-induced protein ig-h3-like	0.359492	-35.8167	4.22363	6.55e-18	6.19e-15
LOC111136194	uncharacterized LOC111136194	0.271075	-35.4694	4.22587	1.41e-17	1.24e-14
LOC111123595	protein unc-93 homolog A-like	0.429063	-35.3746	4.22197	1.61e-17	1.38e-14
LOC111118761	histone H2A-like	1.26767	-34.4869	4.23682	1.26e-16	1.02e-13
LOC111116903	putative nuclease HARBI1	3.45223	-33.9669	4.22107	2.79e-16	2.16e-13
LOC111108618	uncharacterized LOC111108618	0.89447	-33.5062	4.21749	6.6e-16	4.83e-13
LOC111108444	bromodomain-containing protein DDB_G0280777-like	0.680255	-33.4847	4.22577	7.81e-16	5.4e-13
LOC111126126	uncharacterized LOC111126126	1.17211	-33.2384	4.21551	1.09e-15	7.38e-13
LOC111126725	serine protease inhibitor Cvsi-2-like	0.218688	-32.9556	4.23504	2.51e-15	1.59e-12
LOC111125496	uncharacterized LOC111125496	0.641928	-32.8046	4.20586	2.2e-15	1.42e-12
LOC111110215	uncharacterized LOC111110215	0.961089	-32.1138	4.22483	1.08e-14	6.56e-12
LOC111101673	uncharacterized LOC111101673	0.849079	-30.9878	4.23699	1.03e-13	5.17e-11
LOC111113462	uncharacterized LOC111113462	0.414827	-30.8573	4.22662	1.14e-13	5.66e-11
LOC111116843	uncharacterized LOC111116843	0.329115	-30.6557	4.2378	1.89e-13	9.05e-11
LOC111109023	uncharacterized LOC111109023	0.274788	-30.1876	4.22571	3.76e-13	1.73e-10
LOC111122241	uncharacterized LOC111122241	0.895791	-30.1872	4.22932	3.93e-13	1.79e-10
LOC111136129	uncharacterized LOC111136129	2.08521	-29.8745	4.21411	5.69e-13	2.42e-10
LOC111104290	uncharacterized LOC111104290	0.261283	-29.6659	4.23815	1.09e-12	4.41e-10
LOC111104097	perlucin-like protein	0.46878	-29.1468	4.23772	2.67e-12	9.92e-10
LOC111130812	uncharacterized LOC111130812	0.230381	-27.1063	4.23879	7.84e-11	2.29e-08
LOC111105015	uncharacterized protein F54H12.2-like	0.163614	-26.0014	4.24071	4.44e-10	1.14e-07
LOC111121389	uncharacterized LOC111121389	2.90501	-25.4453	4.20873	7.73e-10	1.79e-07
LOC111125616	heavy metal-binding protein HIP-like	0.211194	-24.8529	4.24497	2.48e-09	5.23e-07
LOC111102604	uncharacterized LOC111102604	0.295191	-24.6989	4.24529	3.09e-09	6.33e-07
LOC111125765	uncharacterized LOC111125765	2.33905	-24.662	4.22097	2.68e-09	5.55e-07
LOC111114257	B-box type zinc finger protein ncl-1-like	0.391285	-24.5084	4.24609	4.05e-09	7.92e-07
LOC111111355	VWFA and cache domain-containing protein 1-like	1.92619	-23.9867	4.22797	7.14e-09	1.32e-06
LOC111104096	perlucin-like protein	0.680763	-23.5072	4.20121	1.1e-08	1.94e-06
LOC111121804	histone H2B	9.0651	-23.4572	4.26271	1.77e-08	2.9e-06
LOC111115602	uncharacterized LOC111115602	0.541507	-22.8036	4.24119	3.28e-08	5.08e-06
LOC111111663	cell wall integrity and stress response component 4-like	1.47576	-22.2421	4.26773	6.73e-08	9.47e-06
LOC111100804	beta-1,3-glucan-binding protein-like	0.532322	-22.0105	4.32467	1.08e-07	1.4e-05
LOC111125494	putative nuclease HARBI1	10.3001	-21.6834	4.31241	1.33e-07	1.67e-05
LOC111113017	uncharacterized LOC111113017	1.17681	-21.6454	4.35864	1.64e-07	1.99e-05
LOC111113393	uncharacterized LOC111113393	0.504525	-21.4322	4.39176	2.15e-07	2.47e-05
LOC111129432	calmodulin-like	2.48043	-21.3931	3.20082	1.49e-11	5.11e-09
LOC111114325	uncharacterized LOC111114325	0.625494	-20.9059	4.45242	3.55e-07	3.81e-05
LOC111121685	histone H2B	15.021	-20.8798	4.48593	3.95e-07	4.18e-05
LOC111103277	uncharacterized LOC111103277	0.926845	-20.8071	4.50003	4.25e-07	4.42e-05
LOC111113080	uncharacterized LOC111113080	2.11118	-20.6054	2.85107	3.28e-13	1.54e-10
LOC111123871	cyclic nucleotide-gated cation channel alpha-3-like	3.38757	-20.5729	3.62524	7.52e-09	1.38e-06
LOC111121962	uncharacterized LOC111121962	1.49264	-19.6077	4.89801	1.44e-06	0.000129297
LOC111123388	heart- and neural crest derivatives-expressed protein 2-like	1.49686	-19.587	3.46283	8.19e-09	1.49e-06
LOC111125094	uncharacterized LOC111125094	51.7391	-19.5534	4.96354	1.6e-06	0.000140823
LOC111132410	uncharacterized LOC111132410	3.47493	-19.492	4.94597	1.59e-06	0.000140389
LOC111108885	uncharacterized LOC111108885	0.362027	-19.4865	5.02049	1.76e-06	0.000152482
LOC111113995	VWFA and cache domain-containing protein 1-like	2.11432	-18.8357	5.2588	2.73e-06	0.000215796
LOC111132930	uncharacterized LOC111132930	17.9132	-18.6897	5.31601	2.99e-06	0.000234598
LOC111115229	uncharacterized LOC111115229	1.15154	-18.6222	5.40287	3.3e-06	0.00025489
LOC111108636	uncharacterized LOC111108636	1.72243	-18.528	5.41972	3.42e-06	0.000261403
LOC111109355	uncharacterized LOC111109355	0.977193	-18.4477	3.88561	2.59e-07	2.89e-05
LOC111131110	uncharacterized LOC111131110	5.2537	-18.3465	3.31358	1.4e-08	2.38e-06
LOC111117094	uncharacterized LOC111117094	0.335744	-18.2283	5.65552	4.48e-06	0.000324492
LOC111114235	myb/SANT-like DNA-binding domain-containing protein 4	0.534235	-18.1602	5.63102	4.45e-06	0.000322715
LOC111112500	uncharacterized LOC111112500	4.37966	-18.0895	3.10645	3.22e-09	6.53e-07
LOC111127535	uncharacterized LOC111127535	0.335415	-17.5264	6.02755	6.78e-06	0.000460477
LOC111124970	uncharacterized LOC111124970	0.162948	-17.5212	6.04386	6.86e-06	0.000464566
LOC111129505	uncharacterized LOC111129505	0.296204	-17.5073	6.04738	6.9e-06	0.000465221
LOC111116318	uncharacterized LOC111116318	0.296204	-17.5073	6.04738	6.9e-06	0.000465221
LOC111100771	gamma-tubulin complex component 2-like	1.76327	-17.1354	6.24526	8.4e-06	0.000551955
LOC111113362	uncharacterized LOC111113362	1.3705	-17.1246	4.42791	1.46e-06	0.000130174
LOC111122051	WD repeat-containing protein on Y chromosome-like	8.20651	-17.0014	5.96019	7.09e-06	0.000473799
LOC111124383	uncharacterized protein K02A2.6-like	0.850386	-16.6848	6.42814	1.02e-05	0.000643712
LOC111114281	VWFA and cache domain-containing protein 1-like	4.18237	-16.5966	6.50935	1.08e-05	0.000680246
LOC111107904	complement C1q tumor necrosis factor-related protein 3-like	0.978315	-16.3906	3.50756	2.33e-07	2.65e-05
LOC111131425	putative ammonium transporter 3	2.57304	-16.195	4.71442	2.68e-06	0.00021249
LOC111100862	uncharacterized LOC111100862	1.03774	-16.1399	6.69035	1.3e-05	0.00078853
LOC111132074	uncharacterized LOC111132074	0.699222	-15.7912	6.87365	1.52e-05	0.000908999
LOC111100911	uncharacterized LOC111100911	3.10932	-15.6479	6.95487	1.62e-05	0.000959736
LOC111120156	nuclear apoptosis-inducing factor 1-like	1.99935	-15.1717	7.17697	1.97e-05	0.00112612
LOC111114188	RNA-binding protein 25-like	0.608849	-15.1357	7.19192	1.99e-05	0.00113745
LOC111113529	mothers against decapentaplegic homolog 2-like	1.00634	-15.0347	7.17933	2.01e-05	0.00114476
LOC111132282	uncharacterized LOC111132282	1.11084	-14.9673	7.21269	2.07e-05	0.00117026
LOC111115207	adhesive plaque matrix protein-like	1.14313	-14.791	7.31325	2.24e-05	0.00125182
LOC111116451	uncharacterized protein F54H12.2-like	0.501568	-14.3733	7.43703	2.55e-05	0.0013915
LOC111108827	probable E3 ubiquitin-protein ligase MID2	2.63946	-13.5442	7.68923	3.33e-05	0.00175432
LOC111114326	uncharacterized LOC111114326	0.341718	-12.5853	7.98548	4.56e-05	0.00225386
LOC111115293	uncharacterized LOC111115293	3.10843	-12.2056	5.95455	1.68e-05	0.000980945
LOC111114971	tachykinin-like peptides receptor 86C	0.372171	-11.6031	8.13257	5.98e-05	0.00283562
LOC111120146	uncharacterized LOC111120146	0.63409	-10.4105	8.20406	8.2e-05	0.00366545
LOC111116854	uncharacterized LOC111116854	0.421809	-10.0294	8.21899	9.11e-05	0.00399652
LOC111114390	uncharacterized LOC111114390	0.392656	-9.92095	8.22529	9.41e-05	0.00410576
LOC111116133	P2X purinoceptor 7-like	0.661775	-9.9101	8.21999	9.42e-05	0.00410576
LOC111116458	uncharacterized protein F54H12.2-like	0.326024	-9.82575	8.22095	9.64e-05	0.00418429
LOC111112051	uncharacterized LOC111112051	3.92671	-9.41662	8.21788	0.000108045	0.00459208
LOC111111927	uncharacterized LOC111111927	0.365561	-9.28369	8.19367	0.000111233	0.00471205
LOC111120275	uncharacterized LOC111120275	0.437582	-9.26163	8.21997	0.000113138	0.0047771
LOC111107975	uncharacterized LOC111107975	0.879139	-9.02617	7.34546	8.33e-05	0.00371439
LOC111134461	uncharacterized LOC111134461	0.541555	-8.55306	8.0913	0.00013376	0.00545164
LOC111113520	receptor-type tyrosine-protein phosphatase epsilon-like	0.603301	-8.08527	8.05411	0.000154084	0.00610643
LOC111119137	uncharacterized LOC111119137	0.883844	-7.9604	8.00974	0.000158097	0.00622723
LOC111123719	uncharacterized LOC111123719	0.649271	-7.74957	7.95454	0.000166707	0.00651995
LOC111128126	uncharacterized LOC111128126	0.255265	-6.84852	7.7219	0.00021517	0.00806502
LOC111129039	uncharacterized LOC111129039	0.576177	-6.80408	7.70915	0.000218055	0.00815737
LOC111118919	uncharacterized LOC111118919	2.76072	-6.68072	7.66667	0.000225774	0.00838939
LOC111116411	uncharacterized protein F54H12.2-like	0.275972	-6.67897	7.6898	0.000228065	0.0084583
LOC111110410	uncharacterized LOC111110410	0.370173	-6.56485	7.63899	0.000234645	0.0086526
LOC111118827	uncharacterized LOC111118827	0.407723	-5.21515	7.06479	0.000358012	0.0123675
LOC111099606	uncharacterized LOC111099606	664.975	-4.83413	0.870448	2.93e-10	7.82e-08
LOC111114311	uncharacterized LOC111114311	3.29056	-4.74124	6.73675	0.000410251	0.0137409
LOC111110153	uncharacterized LOC111110153	43.8514	-4.60825	1.0275	9.91e-08	1.3e-05
LOC111136245	myosin essential light chain, striated adductor muscle-like	455.626	-4.4959	0.805857	7.33e-10	1.72e-07
LOC111123523	multimerin-2-like	322.844	-4.47239	0.944464	5.14e-08	7.51e-06
LOC111124622	sodium- and chloride-dependent glycine transporter 1-like	249.206	-4.43603	0.815701	1.83e-09	3.99e-07
LOC111124881	multimerin-2-like	398.016	-4.30026	0.805124	4.28e-09	8.28e-07
LOC111105111	uncharacterized LOC111105111	0.459727	-4.22691	6.4578	0.000506307	0.0162417
LOC111124621	myosin heavy chain, striated muscle-like	732.287	-4.22185	0.801703	7.54e-09	1.38e-06
LOC111116626	probable serine/threonine-protein kinase DDB_G0281745	1.65385	-4.16282	6.41536	0.000519416	0.0165935
LOC111123522	multimerin-2-like	60.0963	-4.14297	0.999303	1.16e-06	0.000106405
LOC111124879	multimerin-2-like	234.6	-4.12226	1.32054	1.44e-05	0.000869321
LOC111132991	transcription activator MSS11-like	23.3547	-3.90521	0.998969	3.78e-06	0.000284487
LOC111102865	uncharacterized LOC111102865	92.5852	-3.63738	0.816823	9.14e-07	8.67e-05
LOC111123391	uncharacterized LOC111123391	0.499346	-3.59869	5.99619	0.000656618	0.0199155
LOC111128262	probable GH family 25 lysozyme 3	0.791666	-3.51516	5.93611	0.000683693	0.0204733
LOC111127282	matrilin-2-like	53.3596	-3.38135	0.639519	2.5e-08	3.95e-06
LOC111102266	uncharacterized LOC111102266	1.02731	-3.3266	5.77475	0.000744854	0.0219985
LOC111112905	uncharacterized LOC111112905	32.8881	-3.18723	1.23525	0.00012392	0.00514262
LOC111123628	fibrinolytic enzyme, isozyme C-like	28.3108	-3.1446	2.03471	0.000304272	0.0107985
LOC111107119	perlustrin-like protein	13.3351	-3.11938	0.93033	3.66e-05	0.00190062
LOC111136828	uncharacterized LOC111136828	31.5227	-3.07142	1.39971	0.000228547	0.00845994
LOC111134682	collagen alpha-1(XII) chain-like	150.485	-3.05582	1.09974	0.000105906	0.00453103
LOC111106811	uncharacterized LOC111106811	45.2478	-3.0498	1.15685	0.000131941	0.00540698
LOC111105933	spermine synthase-like	1.02516	-3.01461	5.49402	0.000868772	0.0247885
LOC111121557	uncharacterized LOC111121557	21.4512	-2.89095	0.913281	6.23e-05	0.00291852
LOC111100353	centromere-associated protein E-like	214.92	-2.81392	0.64628	3e-06	0.000235485
LOC111124016	paramyosin-like	728.356	-2.78781	1.00064	0.00012888	0.00529174
LOC111129167	myocyte-specific enhancer factor 2C-like	46.2837	-2.77653	1.72214	0.000547553	0.0173208
LOC111130522	uncharacterized LOC111130522	61.629	-2.75237	1.17174	0.000258234	0.00937952
LOC111100076	uncharacterized LOC111100076	131.326	-2.66531	0.778612	4.24e-05	0.00212891
LOC111104408	uncharacterized LOC111104408	128.527	-2.61793	0.887396	0.000107071	0.00456071
LOC111115966	uncharacterized LOC111115966	642.716	-2.55145	0.559683	1.6e-06	0.000140823
LOC111137019	putative gamma-glutamylcyclotransferase CG2811	7.15354	-2.54093	1.46634	0.000688779	0.0205778
LOC111129159	uncharacterized LOC111129159	61.9749	-2.46133	1.4568	0.000785496	0.0228331
LOC111124137	VWFA and cache domain-containing protein 1-like	1.81585	-2.45639	4.91631	0.00118801	0.0317272
LOC111137663	uncharacterized LOC111137663	94.002	-2.43877	0.608943	1.11e-05	0.000692389
LOC111126167	uncharacterized LOC111126167	2063.39	-2.38085	0.626102	1.93e-05	0.00111044
LOC111108604	perlucin-like protein	91.7365	-2.33269	1.03405	0.000381613	0.0129497
LOC111101915	uncharacterized LOC111101915	59.0443	-2.32875	0.527679	3.05e-06	0.000238093
LOC111132844	uncharacterized LOC111132844	435.426	-2.32127	0.550736	6.02e-06	0.000419009
LOC111127027	uncharacterized LOC111127027	801.13	-2.2881	0.626966	2.84e-05	0.00151403
LOC111111613	neural cell adhesion molecule 2-like	816.711	-2.24696	0.646975	4.23e-05	0.00212772
LOC111102872	uncharacterized LOC111102872	121.218	-2.24258	0.975485	0.000366877	0.0125487
LOC111105376	uncharacterized LOC111105376	92.6231	-2.23338	0.447218	2.72e-07	2.99e-05
LOC111108605	perlucin-like protein	110.61	-2.22864	1.04303	0.000481324	0.0155621
LOC111138035	myosin, essential light chain, adductor muscle-like	57.9731	-2.20039	1.17301	0.000741565	0.0219181
LOC111137175	uncharacterized LOC111137175	548.185	-2.19327	0.418796	8.22e-08	1.11e-05
LOC111118730	uncharacterized LOC111118730	40.0101	-2.18331	0.759041	0.000136584	0.00552635
LOC111099566	neurogenic locus notch homolog protein 1-like	109.784	-2.15936	0.510224	5.81e-06	0.00040847
LOC111099778	serine/threonine-protein kinase mos-like	34.1659	-2.15899	1.40622	0.00125916	0.0329639
LOC111125009	multimerin-2-like	2117.92	-2.15068	0.827633	0.000224086	0.00836683
LOC111107235	complement C1q-like protein 4	213.748	-2.13507	1.28453	0.00107166	0.0293449
LOC111121913	troponin C-like	43.1375	-2.12226	1.07712	0.000656836	0.0199155
LOC111122937	lysosomal thioesterase PPT2-like	447.707	-2.11709	0.570056	2.44e-05	0.00134121
LOC111137598	N-acetylglucosamine-1-phosphodiester alpha-N-acetylglucosaminidase-like	1004.72	-2.10696	0.486779	4.24e-06	0.000311874
LOC111100639	uncharacterized LOC111100639	4387.78	-2.10597	0.605838	4.18e-05	0.00211112
LOC111099851	L-ascorbate oxidase-like	250.385	-2.10569	1.25748	0.0010705	0.0293449
LOC111105482	uncharacterized LOC111105482	96.7666	-2.1051	0.951203	0.000437638	0.0144722
LOC111111316	uncharacterized LOC111111316	1.36096	-2.0803	3.81714	0.00121507	0.0321135
LOC111131048	Bloom syndrome protein homolog	105.319	-2.07794	0.614782	5.11e-05	0.0024628
LOC111125015	intraflagellar transport protein 74 homolog	4929.22	-2.07454	0.646723	7.26e-05	0.0033144
LOC111104147	protein artichoke-like	90.9963	-2.05367	0.936022	0.000455819	0.014944
LOC111102438	uncharacterized LOC111102438	46.1002	-2.04673	1.31696	0.0013362	0.0345124
LOC111126052	inhibitor of growth protein 1-like	51.0861	-2.03793	4.42397	0.00158599	0.0392808
LOC111128729	uncharacterized LOC111128729	64.9205	-2.01648	0.953253	0.000525126	0.0167482
LOC111126761	uncharacterized LOC111126761	502.993	-2.00928	0.776377	0.000228465	0.00845994
LOC111106075	complement C1q-like protein 2	60.4283	-2.00028	1.0121	0.000671242	0.0202098
LOC111102016	uncharacterized LOC111102016	14.2374	-1.97179	0.956772	0.000580931	0.0180667
LOC111110018	uncharacterized LOC111110018	90.4585	-1.96756	0.742784	0.000203853	0.00770047
LOC111132439	uncharacterized LOC111132439	1072.22	-1.95857	0.720601	0.000179562	0.00693859
LOC111113969	uncharacterized LOC111113969	242.306	-1.95827	0.437447	2.51e-06	0.000203293
LOC111126799	adhesion G protein-coupled receptor E1-like	231.104	-1.94874	0.770144	0.000251767	0.00917905
LOC111100597	uncharacterized LOC111100597	836.396	-1.91152	0.489613	1.44e-05	0.0008687
LOC111134925	myosin regulatory light chain A, smooth adductor muscle-like	339.568	-1.90973	0.944933	0.000626953	0.0191897
LOC111113705	cell wall integrity and stress response component 4-like	1.14737	-1.8757	4.21498	0.00180485	0.0433023
LOC111100827	uncharacterized LOC111100827	71.1088	-1.86427	0.575047	6.39e-05	0.00297778
LOC111102741	uncharacterized LOC111102741	132.945	-1.86427	0.620367	0.000102113	0.00438812
LOC111123547	lysosomal thioesterase PPT2-A-like	401.431	-1.86291	0.461491	9.85e-06	0.000627506
LOC111123002	uncharacterized LOC111123002	89.7957	-1.8277	1.09103	0.00119486	0.0318401
LOC111125302	transcription factor GATA-4-like	48.0505	-1.82517	0.869439	0.000542536	0.0172043
LOC111105467	uncharacterized LOC111105467	252.177	-1.82483	0.540716	4.76e-05	0.00233507
LOC111116774	uncharacterized LOC111116774	447.144	-1.82404	0.54558	5.08e-05	0.00245473
LOC111111938	uncharacterized LOC111111938	39.3281	-1.82065	1.15953	0.0014539	0.0367451
LOC111100514	uncharacterized LOC111100514	4753.68	-1.82037	0.550449	5.47e-05	0.0026065
LOC111125028	uncharacterized LOC111125028	410.616	-1.81689	0.54377	5.09e-05	0.00245473
LOC111103215	uncharacterized LOC111103215	118.575	-1.80537	0.825549	0.000460085	0.0150583
LOC111116789	multiple epidermal growth factor-like domains protein 10	85.9797	-1.80505	0.720095	0.000254717	0.00926917
LOC111116322	multiple epidermal growth factor-like domains protein 10	99.8488	-1.79393	0.864895	0.000566552	0.0177335
LOC111102997	uncharacterized LOC111102997	75.8352	-1.76821	0.800198	0.000437692	0.0144722
LOC111101272	uncharacterized LOC111101272	202.482	-1.75221	0.942738	0.000849455	0.024345
LOC111100849	lysozyme 3	52.2702	-1.7354	1.16317	0.0017288	0.0418622
LOC111106324	uncharacterized LOC111106324	769.145	-1.70942	0.678399	0.000239477	0.00878061
LOC111125033	uncharacterized LOC111125033	197.876	-1.70599	0.764997	0.000413979	0.0138538
LOC111105902	formyl peptide receptor-related sequence 4-like	325.968	-1.69274	0.388653	3.4e-06	0.000260985
LOC111118190	alpha-2 adrenergic receptor-like	879.906	-1.68519	0.31956	7.68e-08	1.05e-05
LOC111100513	uncharacterized LOC111100513	2655.72	-1.64024	0.536198	8.04e-05	0.0036123
LOC111104557	uncharacterized LOC111104557	150.766	-1.63448	0.653989	0.000239424	0.00878061
LOC111108443	fibrillin-1-like	1002.08	-1.62989	0.441486	2.01e-05	0.00114476
LOC111099719	uncharacterized LOC111099719	23.7809	-1.61683	1.08826	0.00179766	0.0432589
LOC111104428	uncharacterized LOC111104428	181.684	-1.60065	0.656938	0.000264883	0.00958507
LOC111119525	rhodopsin, GQ-coupled-like	28.9354	-1.59526	0.818583	0.000692012	0.0206584
LOC111135159	aldose 1-epimerase-like	61.1111	-1.59	1.13339	0.00214428	0.0495078
LOC111121063	receptor-type tyrosine-protein phosphatase kappa-like	1134.13	-1.57769	0.351399	1.96e-06	0.000165037
LOC111118174	receptor-type tyrosine-protein phosphatase kappa-like	1074.32	-1.57403	0.364882	3.47e-06	0.000264748
LOC111110045	toll-like receptor 6	257.467	-1.56552	0.869582	0.000930042	0.0262274
LOC111132214	angiopoietin-1 receptor-like	657.237	-1.55837	0.639525	0.000257499	0.00936161
LOC111109802	toll-like receptor 6	341.546	-1.54121	0.712961	0.000440139	0.0145407
LOC111105465	scavenger receptor class F member 1-like	57.8124	-1.53884	0.86199	0.000953209	0.0268222
LOC111130613	uncharacterized LOC111130613	110.52	-1.53162	0.702738	0.000422316	0.0140963
LOC111131069	uncharacterized LOC111131069	38.9109	-1.53091	2.80087	0.00204692	0.0478014
LOC111138434	multiple epidermal growth factor-like domains protein 10	803.33	-1.52845	0.512149	8.42e-05	0.00374568
LOC111124915	uncharacterized LOC111124915	817.568	-1.50889	0.457662	4.27e-05	0.00214073
LOC111126528	uncharacterized LOC111126528	18.8715	-1.50829	1.04096	0.00196275	0.0462542
LOC111123137	uncharacterized LOC111123137	96.4097	-1.50211	0.943602	0.00143269	0.0363275
LOC111126424	prolow-density lipoprotein receptor-related protein 1-like	124.121	-1.49239	0.889872	0.00118704	0.0317272
LOC111138418	uncharacterized LOC111138418	128.194	-1.49093	0.796344	0.000780032	0.0227083
LOC111136876	uncharacterized LOC111136876	236.188	-1.48913	0.702222	0.000464063	0.0151374
LOC111112819	uncharacterized LOC111112819	78.0876	-1.48324	0.889533	0.00120955	0.0320526
LOC111125190	uncharacterized LOC111125190	2828.94	-1.47984	0.48115	6.58e-05	0.003049
LOC111132298	multiple epidermal growth factor-like domains protein 11	22.922	-1.47364	1.04762	0.00215882	0.0497434
LOC111125977	plancitoxin-1-like	1085.81	-1.47151	0.631512	0.000298504	0.0106035
LOC111134740	myosin heavy chain, skeletal muscle-like	83.9359	-1.45523	0.857207	0.00112273	0.0303781
LOC111132438	protein scabrous-like	280.674	-1.44587	0.678967	0.000442574	0.0146087
LOC111124033	uncharacterized LOC111124033	70.0511	-1.44044	0.672491	0.000429523	0.014263
LOC111137179	PCNA-associated factor-like	295.333	-1.43193	0.857239	0.00118377	0.0316754
LOC111114460	mucin-5AC-like	321.891	-1.42777	0.571252	0.000202785	0.00767509
LOC111120665	SCO-spondin-like	516.559	-1.42205	0.370838	1.06e-05	0.000666245
LOC111105385	leucine-rich repeats and immunoglobulin-like domains protein sma-10	107.793	-1.39559	0.762253	0.000814507	0.0235227
LOC111099642	uncharacterized LOC111099642	754.42	-1.3701	0.596161	0.000290561	0.0103403
LOC111105391	uncharacterized LOC111105391	53.7847	-1.35739	0.881256	0.00155913	0.0387472
LOC111133628	uncharacterized LOC111133628	328.746	-1.35163	0.51967	0.000149797	0.00596093
LOC111115556	BRCA1-associated RING domain protein 1-like	127.873	-1.35038	0.627812	0.000390725	0.0131977
LOC111124244	uncharacterized LOC111124244	1661.97	-1.34685	0.824123	0.00124453	0.0326692
LOC111134573	uncharacterized LOC111134573	513.734	-1.32659	0.6151	0.000376954	0.0128029
LOC111111356	pancreatic lipase-related protein 2-like	333.766	-1.32357	0.483556	0.000107526	0.00457506
LOC111104155	metalloproteinase inhibitor 3-like	23.5253	-1.30443	0.895588	0.00187843	0.0447365
LOC111103014	uncharacterized LOC111103014	136.229	-1.25458	0.450362	8.57e-05	0.0037919
LOC111099961	multimerin-2-like	91.479	-1.2466	0.876425	0.00200912	0.0471177
LOC111137846	uncharacterized LOC111137846	59.8037	-1.2441	0.75961	0.00116893	0.0314085
LOC111130523	uncharacterized LOC111130523	149.02	-1.23859	0.848083	0.00181759	0.0435222
LOC111102978	uncharacterized LOC111102978	66.1482	-1.23589	0.77217	0.00127548	0.0333009
LOC111123139	uncharacterized LOC111123139	898.239	-1.22902	0.677407	0.000752569	0.0221925
LOC111133736	centromere protein T-like	96.2656	-1.22488	0.812931	0.00160549	0.0395942
LOC111128503	transmembrane protein 179B-like	131.625	-1.22346	0.715593	0.00096582	0.0270486
LOC111132274	collagen alpha-2(I) chain-like	41.9233	-1.21703	0.853945	0.00197301	0.0464238
LOC111136606	hematopoietically-expressed homeobox protein HHEX homolog	1847.86	-1.20097	0.72651	0.00109326	0.0297888
LOC111106259	uncharacterized LOC111106259	599.947	-1.20095	0.658313	0.000716151	0.0212806
LOC111136068	uncharacterized LOC111136068	407.427	-1.19702	0.62387	0.000567612	0.0177523
LOC111111124	beta-1,3-galactosyltransferase 1-like	508.457	-1.16053	0.40774	6.06e-05	0.00285634
LOC111134277	uncharacterized LOC111134277	134.779	-1.1464	0.712125	0.00117188	0.0314223
LOC111109460	uncharacterized LOC111109460	80.7559	-1.14627	0.739735	0.00137188	0.0351773
LOC111138342	uncharacterized LOC111138342	131.788	-1.13604	0.785358	0.0017938	0.0431928
LOC111130319	uncharacterized LOC111130319	171.276	-1.13557	0.775269	0.00170744	0.0414368
LOC111127967	cartilage matrix protein-like	307.088	-1.12327	0.779464	0.00180722	0.0433274
LOC111131516	uncharacterized LOC111131516	127.522	-1.11556	0.549429	0.000389557	0.0131847
LOC111135170	uncharacterized LOC111135170	268.554	-1.11171	0.754857	0.00164642	0.0401939
LOC111100614	uncharacterized LOC111100614	483.101	-1.0985	0.586085	0.000564213	0.0177105
LOC111134032	uncharacterized LOC111134032	547.326	-1.0971	0.644122	0.000878135	0.024982
LOC111100870	von Willebrand factor A domain-containing protein 7-like	273.931	-1.07905	0.73419	0.00162409	0.0398751
LOC111128728	uncharacterized LOC111128728	1008.47	-1.07587	0.296647	6.33e-06	0.000439415
LOC111134100	uncharacterized LOC111134100	425.233	-1.06904	0.685474	0.001258	0.0329557
LOC111110330	hepatocyte growth factor receptor-like	3269.8	-1.06095	0.594837	0.000681752	0.0204467
LOC111108496	hepatocyte growth factor receptor-like	2971.65	-1.05059	0.587606	0.00066524	0.0200916
LOC111109879	uncharacterized LOC111109879	257.913	-1.0308	0.719888	0.00174563	0.0422283
LOC111133618	uncharacterized LOC111133618	34.6639	1.01166	0.665282	0.00133324	0.0344603
LOC111135086	uncharacterized LOC111135086	44.7322	1.03624	0.742947	0.0019494	0.0460223
LOC111125885	axonemal dynein light chain domain-containing protein 1-like	122.359	1.04863	0.569836	0.00057717	0.0180076
LOC111120034	serine/arginine repetitive matrix protein 1-like	109.141	1.06159	0.732883	0.00170213	0.0413454
LOC111101969	uncharacterized LOC111101969	43.9177	1.11106	0.709274	0.00127804	0.0333453
LOC111137442	uncharacterized LOC111137442	115.635	1.11701	0.692529	0.00113503	0.0306467
LOC111135902	uncharacterized LOC111135902	47.6871	1.12505	0.805699	0.00204388	0.0477591
LOC111113318	parathyroid hormone/parathyroid hormone-related peptide receptor-like	82.4924	1.13306	0.760123	0.00159035	0.0393212
LOC111128537	uncharacterized LOC111128537	95.8422	1.14444	0.702358	0.00111194	0.0301916
LOC111103614	adenylate kinase 9-like	228.232	1.14756	0.788218	0.00176055	0.0424981
LOC111135729	uncharacterized LOC111135729	80.6153	1.15037	0.676186	0.000928865	0.0262133
LOC111114019	mucin-16-like	232.307	1.15248	0.79814	0.00182255	0.0436138
LOC111133432	GTP-binding protein GEM-like	35.1089	1.16952	0.70432	0.00104749	0.0289447
LOC111136464	uncharacterized protein C5orf49 homolog	191.784	1.17764	0.73971	0.00125548	0.0329119
LOC111108169	uncharacterized LOC111108169	83.1811	1.18579	0.660452	0.000757696	0.0222589
LOC111119882	protein atonal homolog 8-like	124.231	1.18643	0.844463	0.00205473	0.0478971
LOC111102858	baculoviral IAP repeat-containing protein 2-like	362.229	1.19279	0.76139	0.00135349	0.0348675
LOC111129329	uncharacterized LOC111129329	255.866	1.19484	0.717517	0.00105556	0.0290478
LOC111101751	uncharacterized LOC111101751	203.327	1.2139	0.742846	0.00115678	0.0311469
LOC111108971	uncharacterized LOC111108971	265.574	1.22263	0.747088	0.00115659	0.0311469
LOC111138372	neuronal acetylcholine receptor subunit alpha-3-like	21.2436	1.229	0.882313	0.00215437	0.049711
LOC111130394	neuroendocrine convertase 2-like	102.577	1.22965	0.659583	0.000668083	0.0201479
LOC111125511	DNA damage-regulated autophagy modulator protein 1-like	128.087	1.23052	0.657881	0.000658905	0.019947
LOC111128913	band 4.1-like protein 3	857.346	1.23221	0.792963	0.00143022	0.0363078
LOC111125287	uncharacterized LOC111125287	2212.21	1.23798	0.80779	0.00151378	0.0378387
LOC111116138	uncharacterized LOC111116138	51.7785	1.24044	0.879836	0.00207022	0.0481711
LOC111103819	afadin-like	566.175	1.24262	0.602484	0.000425601	0.0141814
LOC111129667	leucine-rich repeat-containing protein 74B-like	81.5689	1.2429	0.722671	0.000955819	0.0268648
LOC111117330	protein couch potato-like	60.848	1.24636	0.894478	0.00216363	0.049806
LOC111104502	uncharacterized LOC111104502	677.241	1.26069	0.815705	0.0014819	0.0372098
LOC111101080	sex peptide receptor-like	102.499	1.26205	0.652083	0.000582518	0.0181015
LOC111108085	uncharacterized protein C3orf84-like	90.4939	1.26256	0.693124	0.000760719	0.022297
LOC111105806	dynein heavy chain 12, axonemal-like	169.974	1.26854	0.85831	0.00175964	0.0424981
LOC111138423	putative uncharacterized protein CXorf58	127.512	1.28162	0.742315	0.000966145	0.0270486
LOC111125261	transcription factor Sp9-like	38.0558	1.28867	0.655112	0.000555023	0.0174857
LOC111124950	zinc-binding protein A33-like	100.385	1.29136	0.613774	0.000408516	0.0136946
LOC111114516	uncharacterized LOC111114516	124.546	1.30581	0.863398	0.00163851	0.0400768
LOC111107486	uncharacterized LOC111107486	48.5611	1.31413	0.883446	0.00174611	0.0422283
LOC111100359	endothelin-converting enzyme homolog	112.647	1.32067	0.608534	0.000363716	0.012474
LOC111110163	uncharacterized LOC111110163	107.82	1.32591	0.941847	0.0021285	0.0492314
LOC111108489	uncharacterized LOC111108489	35.6345	1.33006	0.571995	0.0002624	0.00950409
LOC111130301	adenylate kinase 7-like	218.381	1.33055	0.882941	0.00167432	0.0407545
LOC111131591	protein bark beetle-like	169.535	1.34981	0.762275	0.000908807	0.0257217
LOC111137486	tubulin beta chain	39122.5	1.35335	0.654974	0.000471035	0.015326
LOC111103984	neurogenic locus notch homolog protein 1-like	239.47	1.3551	0.686468	0.000577705	0.0180098
LOC111124373	putative ankyrin repeat protein RF_0381	32.4278	1.35512	0.822366	0.00121009	0.0320526
LOC111106795	uncharacterized LOC111106795	57.8387	1.36721	0.882117	0.00152871	0.0381381
LOC111101086	trichohyalin-like	68.2698	1.37563	0.900838	0.00161707	0.0397279
LOC111125227	tetraspanin-9-like	388.64	1.37773	0.901309	0.00161219	0.0397116
LOC111137463	angiotensin-converting enzyme-like	269.683	1.38064	0.762588	0.000845369	0.0242622
LOC111100589	cilia- and flagella-associated protein 58-like	623.584	1.38221	0.478274	8.5e-05	0.00377327
LOC111124301	uncharacterized LOC111124301	234.261	1.38617	0.711376	0.000624829	0.0191398
LOC111117988	cytosolic carboxypeptidase 6-like	57.2812	1.38817	0.792355	0.000967962	0.0270799
LOC111104211	uncharacterized LOC111104211	59.6104	1.38989	0.79469	0.000975309	0.0272264
LOC111120701	sodium/glucose cotransporter 4-like	464.701	1.39482	0.952921	0.00188416	0.0448114
LOC111125357	protocadherin Fat 4-like	143.26	1.39994	0.880557	0.00140702	0.0358647
LOC111131613	putative leucine-rich repeat-containing protein DDB_G0290503	170.508	1.40545	0.910503	0.00156772	0.0389356
LOC111130370	band 4.1-like protein 4A	110.736	1.41044	0.851209	0.00121111	0.0320526
LOC111127315	kinesin-like protein KIF9	206.786	1.41257	0.632605	0.000347178	0.0120559
LOC111103021	phenylalanine-4-hydroxylase-like	187.822	1.41742	0.542686	0.000159035	0.00625138
LOC111136811	A-kinase anchor protein 14-like	66.3111	1.41891	0.734905	0.000663294	0.0200485
LOC111111266	E3 ubiquitin-protein ligase TRIM36-like	37.1179	1.42191	0.914103	0.00153117	0.0381495
LOC111128989	uncharacterized LOC111128989	166.554	1.42665	0.613219	0.000289321	0.0103056
LOC111120065	sperm-tail PG-rich repeat-containing protein 2-like	173.875	1.42723	0.621143	0.000307243	0.0108641
LOC111113554	uncharacterized LOC111113554	74.9427	1.42897	0.54794	0.000162469	0.00636706
LOC111127858	uncharacterized LOC111127858	18.6996	1.42947	1.00146	0.00205825	0.0479503
LOC111104160	dynein heavy chain 5, axonemal-like	152.429	1.43124	0.888019	0.00135059	0.034816
LOC111099477	uncharacterized LOC111099477	181.33	1.43226	0.958572	0.00176567	0.0425685
LOC111123743	coiled-coil domain-containing protein 169-like	99.2578	1.43541	0.974582	0.00185482	0.0442911
LOC111136207	proteoglycan 4-like	141.046	1.44488	0.873557	0.00123296	0.0324314
LOC111137932	uncharacterized LOC111137932	99.3148	1.44772	0.943611	0.00161535	0.0397116
LOC111105507	uncharacterized LOC111105507	153.818	1.44831	0.867604	0.00119286	0.0318089
LOC111112650	opioid-binding protein/cell adhesion molecule-like	27.5995	1.45032	0.909316	0.00140931	0.0358757
LOC111103799	serine/threonine-protein kinase 33-like	134.142	1.4523	0.326508	1.9e-06	0.000162124
LOC111136649	neuroglian-like	22.6582	1.45304	0.692386	0.000474469	0.0154119
LOC111118832	zinc finger protein GLIS3-like	561.811	1.4571	0.892797	0.0012992	0.0337552
LOC111125567	anoctamin-4-like	49.1561	1.46142	0.770429	0.000730158	0.021647
LOC111127515	heat shock 70 kDa protein 12A-like	63.4355	1.4649	0.401093	1.79e-05	0.00103946
LOC111121627	uncharacterized protein C9orf135 homolog	72.7776	1.46729	0.932724	0.00148502	0.0372399
LOC111119913	CUB and sushi domain-containing protein 3-like	169.68	1.46855	0.84942	0.00105288	0.0290343
LOC111108306	uncharacterized LOC111108306	14.196	1.47181	0.79745	0.000818761	0.0236227
LOC111102890	uncharacterized LOC111102890	142.495	1.47436	0.850737	0.00104537	0.0289113
LOC111122497	piRNA biogenesis protein EXD1-like	432.045	1.47501	0.714561	0.000516969	0.0165426
LOC111123432	uncharacterized LOC111123432	80.7629	1.48401	0.671372	0.00038469	0.0130428
LOC111125013	mitochondria-eating protein-like	160.153	1.49995	0.772869	0.000677868	0.0203618
LOC111101703	uncharacterized LOC111101703	120.517	1.50027	0.610751	0.000236831	0.00871659
LOC111105684	uncharacterized LOC111105684	67.9191	1.50422	0.883506	0.00112653	0.0304596
LOC111116029	unconventional myosin-XVIIIa-like	18.4088	1.50622	0.901029	0.00120495	0.0320526
LOC111126205	putative bifunctional UDP-N-acetylglucosamine transferase and deubiquitinase ALG13	53.4894	1.51075	0.728301	0.00051682	0.0165426
LOC111106007	uncharacterized LOC111106007	271.661	1.51096	0.80905	0.00079413	0.0230322
LOC111118737	uncharacterized LOC111118737	88.2234	1.51354	0.78894	0.000714545	0.0212656
LOC111134772	cGMP-specific 3',5'-cyclic phosphodiesterase-like	47.6679	1.51499	0.939449	0.00137188	0.0351773
LOC111102964	baculoviral IAP repeat-containing protein 2-like	286.622	1.5169	0.962154	0.00148426	0.0372399
LOC111133324	uncharacterized LOC111133324	28.624	1.52511	1.00842	0.00170803	0.0414368
LOC111106234	uncharacterized LOC111106234	57.1603	1.52674	0.94785	0.00137976	0.0353092
LOC111127402	solute carrier family 23 member 1-like	52.9824	1.5283	0.534402	0.00010834	0.00459957
LOC111136352	neuropilin and tolloid-like protein 1	139.829	1.53172	0.407734	1.53e-05	0.000915396
LOC111117421	uncharacterized LOC111117421	199.094	1.53292	0.971267	0.00148107	0.0372098
LOC111100539	fibroblast growth factor 18-like	85.9077	1.53307	0.718319	0.000463112	0.0151191
LOC111130293	protein dispatched homolog 1-like	179.881	1.53601	0.685631	0.000374753	0.0127505
LOC111101432	uncharacterized LOC111101432	60.0649	1.54237	1.05343	0.00189581	0.0449228
LOC111137612	cilia- and flagella-associated protein 57-like	74.7123	1.54538	1.079	0.00203013	0.0475239
LOC111111416	uncharacterized LOC111111416	116.811	1.55011	2.75707	0.0019972	0.0468949
LOC111129377	dynein intermediate chain 2, ciliary-like	169.862	1.5511	0.894913	0.0010667	0.0292918
LOC111127536	tetratricopeptide repeat protein 29-like	243.64	1.55347	0.753213	0.000541076	0.0171721
LOC111104523	hemagglutinin/amebocyte aggregation factor-like	19.5049	1.55381	1.03654	0.00175773	0.0424828
LOC111101359	platelet-activating factor acetylhydrolase-like	240.615	1.55872	0.91047	0.0011172	0.0303088
LOC111131028	advillin-like	371.465	1.55999	1.08003	0.00197474	0.0464238
LOC111121360	von Willebrand factor A domain-containing protein 3A-like	175.074	1.56386	0.791481	0.000647872	0.0197209
LOC111099765	uncharacterized LOC111099765	81.4671	1.57248	0.971119	0.00136117	0.0349956
LOC111131841	uncharacterized LOC111131841	66.0633	1.57432	0.827926	0.000756768	0.0222485
LOC111107758	uncharacterized LOC111107758	150.696	1.57621	0.3916	8.1e-06	0.000535258
LOC111103158	baculoviral IAP repeat-containing protein 8-like	1080.02	1.57726	1.01829	0.00157967	0.0391821
LOC111112658	uncharacterized LOC111112658	15.4711	1.58003	0.994295	0.0014512	0.0367008
LOC111135185	E3 ubiquitin-protein ligase TRIM56-like	12.2822	1.58516	1.11905	0.00208626	0.0484571
LOC111108204	protein piccolo-like	123.505	1.58605	0.557969	0.000118359	0.0049543
LOC111138364	secretory immunoglobulin A-binding protein EsiB-like	18.2977	1.58778	0.907057	0.00103623	0.0286788
LOC111135385	ectonucleotide pyrophosphatase/phosphodiesterase family member 6-like	582.905	1.58794	0.575933	0.000140328	0.00565385
LOC111101078	uncharacterized LOC111101078	62.2979	1.5904	1.08975	0.00190571	0.0451297
LOC111121412	uncharacterized LOC111121412	358.376	1.59062	0.829617	0.000736535	0.021786
LOC111133183	uncharacterized LOC111133183	1003.97	1.59145	0.837957	0.00076428	0.0223844
LOC111101007	uncharacterized LOC111101007	50.4176	1.59197	1.11743	0.00204848	0.0478091
LOC111104229	baculoviral IAP repeat-containing protein 8-like	251.228	1.60218	1.04444	0.00162855	0.0399087
LOC111136340	protein piccolo-like	72.0643	1.60393	0.706965	0.000368105	0.0125796
LOC111118157	uncharacterized LOC111118157	20.4897	1.60567	0.970993	0.00126936	0.0331635
LOC111099199	uncharacterized LOC111099199	99.1254	1.60689	1.07903	0.00178707	0.0430575
LOC111131151	protein flp-like	270.408	1.60743	0.513193	6.73e-05	0.00310696
LOC111110507	protein shisa-5-like	338.99	1.60796	0.491986	5.07e-05	0.00245473
LOC111123120	uncharacterized LOC111123120	100.143	1.61735	0.927081	0.00105357	0.0290343
LOC111118694	nucleoredoxin-like protein 2	9.60443	1.61739	1.11076	0.00191052	0.0452159
LOC111127461	uncharacterized protein PF11_0207-like	107.064	1.61787	1.0266	0.00149142	0.0373761
LOC111135055	collagen alpha-4(VI) chain-like	203.662	1.62211	0.937756	0.00108655	0.0296637
LOC111126873	centrosomal protein of 290 kDa-like	42.8222	1.62619	0.888545	0.000886344	0.025197
LOC111135836	uncharacterized LOC111135836	178.846	1.63088	0.839096	0.000706523	0.0210592
LOC111108759	protein prickle-like	54.9594	1.63155	0.938771	0.00106958	0.0293449
LOC111134398	ankyrin repeat and SOCS box protein 2-like	80.9163	1.63176	1.14742	0.00204119	0.0477251
LOC111126110	uncharacterized LOC111126110	68.9355	1.63223	1.06468	0.00162758	0.0399087
LOC111111539	multimerin-1-like	1153.59	1.63534	0.568412	0.000115069	0.00483754
LOC111129464	spermatogenesis-associated protein 17-like	109.099	1.63651	0.46112	2.83e-05	0.00151102
LOC111120787	calcyphosin-like protein	180.765	1.64017	1.00698	0.00133703	0.0345124
LOC111124242	CD151 antigen-like	70.7065	1.64208	0.595108	0.000145566	0.00582223
LOC111101098	uncharacterized LOC111101098	179.187	1.64241	0.629012	0.000193937	0.0073908
LOC111119876	NAD-dependent protein deacetylase Sirt6-like	191.048	1.64447	0.829281	0.000655731	0.0199131
LOC111137602	uncharacterized LOC111137602	434.978	1.64838	0.571221	0.000114237	0.00481298
LOC111118850	serine/arginine repetitive matrix protein 2-like	742.925	1.64922	0.737786	0.00040119	0.0134958
LOC111099138	uncharacterized protein C20orf85 homolog	261.939	1.65034	0.871353	0.000783431	0.0227901
LOC111134718	macrophage-expressed gene 1 protein-like	210.207	1.65306	0.510282	5.62e-05	0.00266874
LOC111133602	MAM and LDL-receptor class A domain-containing protein 1-like	25.2266	1.66023	1.09972	0.0017001	0.0413222
LOC111134935	uncharacterized LOC111134935	50.7693	1.66386	0.931225	0.000972373	0.0271836
LOC111131378	uncharacterized LOC111131378	19.6578	1.66557	1.03937	0.0014089	0.0358757
LOC111128214	calmodulin-like protein 12	31.1864	1.66571	0.761727	0.000443552	0.0146285
LOC111126513	uncharacterized LOC111126513	99.3783	1.66735	0.863756	0.000731479	0.0216696
LOC111099165	myosin-IIIa-like	131.679	1.67516	0.906115	0.000860611	0.0245976
LOC111126616	leucine-rich repeat-containing G-protein coupled receptor 4-like	119.702	1.67879	0.888816	0.000795521	0.0230552
LOC111136013	caltractin-like	70.9073	1.68123	1.15625	0.00189029	0.0448317
LOC111118871	dynein regulatory complex subunit 3-like	67.5612	1.68262	0.843464	0.000646643	0.019699
LOC111135265	uncharacterized LOC111135265	51.43	1.68326	0.905412	0.000844007	0.0242427
LOC111128412	5-hydroxytryptamine receptor 1F-like	103.39	1.69065	0.802781	0.000522479	0.0166775
LOC111136319	caspase-7-like	112.789	1.69154	1.01183	0.00122437	0.0322713
LOC111110156	uncharacterized protein KIAA1211 homolog	61.1703	1.69178	1.09777	0.00158771	0.0392808
LOC111135390	uncharacterized LOC111135390	65.9761	1.69595	0.921067	0.000875401	0.0249226
LOC111103412	dnaJ homolog subfamily B member 13-like	25.5614	1.69767	1.08553	0.00151607	0.0378715
LOC111103930	inner centromere protein-like	73.1222	1.70078	1.11434	0.00163206	0.0399694
LOC111135484	uncharacterized LOC111135484	586.103	1.70456	0.833086	0.000588472	0.018228
LOC111135134	uncharacterized LOC111135134	80.3256	1.70559	0.827166	0.000570869	0.017839
LOC111100634	uncharacterized LOC111100634	182.153	1.70689	1.16044	0.00181572	0.0435043
LOC111131635	tyrosinase-like protein 2	197.762	1.71045	1.21213	0.00203343	0.0475724
LOC111130784	uncharacterized LOC111130784	104.66	1.71833	0.730762	0.000330366	0.0115655
LOC111136695	uncharacterized LOC111136695	35.3154	1.71899	1.04572	0.00129127	0.0336225
LOC111114607	testis-expressed protein 45-like	30.3426	1.7236	1.18246	0.00185274	0.0442817
LOC111127768	calcium/calmodulin-dependent protein kinase type IV-like	323.677	1.72386	1.10213	0.00150831	0.0377507
LOC111110289	uncharacterized LOC111110289	69.4102	1.72653	0.876724	0.000685013	0.0204969
LOC111119162	radial spoke head 10 homolog B-like	97.9239	1.73324	0.752699	0.00036405	0.012474
LOC111125764	thioredoxin domain-containing protein 3 homolog	187.974	1.73516	1.10268	0.00147749	0.0371716
LOC111115421	sperm-associated antigen 16 protein-like	105.756	1.73516	0.554056	7.45e-05	0.00338936
LOC111117334	uncharacterized LOC111117334	118.395	1.73523	0.604898	0.000124938	0.00517376
LOC111101780	uncharacterized LOC111101780	43.9109	1.73651	0.792891	0.000450615	0.0148027
LOC111137736	uncharacterized LOC111137736	34.0035	1.7368	1.1446	0.00164606	0.0401939
LOC111119813	serine/arginine repetitive matrix protein 2-like	513.666	1.7371	0.655948	0.000190351	0.00729002
LOC111126847	EF-hand domain-containing family member B-like	146.772	1.73998	0.849476	0.000590138	0.018265
LOC111108394	protein Wnt-5b-like	71.4628	1.74253	0.420242	6.72e-06	0.000458831
LOC111099783	uncharacterized LOC111099783	67.3564	1.7444	1.07173	0.0013283	0.0343968
LOC111119207	uncharacterized protein DDB_G0283357-like	156.074	1.7481	0.634539	0.000156366	0.0061842
LOC111122578	formin-J-like	156.373	1.74866	0.927279	0.000806133	0.0233279
LOC111124352	platelet binding protein GspB-like	602.416	1.75399	1.04118	0.00118816	0.0317272
LOC111129193	neuronal acetylcholine receptor subunit alpha-2-like	185.37	1.75975	1.04538	0.00119024	0.0317608
LOC111134181	cytochrome P450 27C1-like	252.186	1.76004	0.652655	0.000175567	0.00680458
LOC111104225	uncharacterized LOC111104225	342.644	1.76246	0.807888	0.000460811	0.0150639
LOC111117983	leucine-rich repeat-containing protein 74A-like	47.5603	1.76635	0.562481	7.46e-05	0.00338989
LOC111129434	calmodulin-like	240.162	1.76642	1.2862	0.00212146	0.0490978
LOC111102917	uncharacterized LOC111102917	11.1957	1.76934	1.30086	0.00216687	0.0498509
LOC111133555	uncharacterized LOC111133555	230.954	1.77035	1.02962	0.00110927	0.0301402
LOC111130486	ankyrin repeat and EF-hand domain-containing protein 1-like	313.39	1.77049	0.714485	0.000265575	0.00958876
LOC111099464	serine/threonine-protein kinase MARK1-like	49.9668	1.77116	1.28131	0.00208331	0.0484176
LOC111099126	uncharacterized LOC111099126	79.6375	1.77304	1.05939	0.00121049	0.0320526
LOC111126442	innexin unc-9-like	53.2026	1.77462	0.917203	0.00073525	0.0217646
LOC111104095	glutamate receptor ionotropic, kainate 2-like	84.0327	1.77733	1.07819	0.00126926	0.0331635
LOC111122621	uncharacterized LOC111122621	160.798	1.77774	1.12785	0.00145565	0.0367655
LOC111105501	mucin-5AC-like	177.694	1.77929	1.25183	0.00193664	0.0457781
LOC111124944	thioredoxin domain-containing protein 3 homolog	118.771	1.78703	0.963764	0.000856963	0.024542
LOC111133443	uncharacterized LOC111133443	56.495	1.79002	0.748993	0.000314758	0.0110994
LOC111118298	tctex1 domain-containing protein 2-like	14.9447	1.79069	0.944241	0.000791118	0.022962
LOC111130255	rho-related GTP-binding protein RhoJ-like	364.012	1.79891	1.04469	0.00110016	0.0299348
LOC111130983	zonadhesin-like	249.576	1.80281	1.08676	0.00123836	0.0325514
LOC111100468	uncharacterized protein MG328-like	114.664	1.80315	1.01934	0.00100616	0.0279465
LOC111137942	protein ABHD15-like	73.2294	1.80372	0.681253	0.000195993	0.00745446
LOC111113278	dipeptidase 1-like	48.0176	1.80544	0.941347	0.000759834	0.0222879
LOC111133993	uncharacterized LOC111133993	63.378	1.80569	1.05412	0.00111782	0.0303088
LOC111110223	toll-like receptor 6	44.3955	1.81158	1.15855	0.00147572	0.0371512
LOC111121176	uncharacterized LOC111121176	28.2285	1.81348	0.875743	0.000571305	0.017839
LOC111118446	dynein regulatory complex subunit 3-like	67.2689	1.81428	0.796733	0.000389991	0.0131878
LOC111108384	F-box/LRR-repeat protein 7-like	123.419	1.81477	0.993066	0.000900332	0.0255197
LOC111125407	protocadherin gamma-B4-like	165.5	1.81718	0.636468	0.00013346	0.00545164
LOC111108659	kinesin-like protein KIF28P	89.4623	1.81724	0.754916	0.000307104	0.0108641
LOC111138496	uncharacterized LOC111138496	22.9576	1.82323	1.1366	0.00136473	0.0350405
LOC111102495	SH3 and multiple ankyrin repeat domains protein 1-like	161.828	1.82612	0.585378	8.03e-05	0.00361098
LOC111114815	cilia- and flagella-associated protein 69-like	84.0508	1.82843	1.14682	0.00138734	0.0354694
LOC111106036	uncharacterized LOC111106036	142.665	1.82925	0.991491	0.000870408	0.0247986
LOC111135272	uncharacterized LOC111135272	56.6214	1.8336	1.33965	0.00205228	0.0478688
LOC111130047	cilia- and flagella-associated protein 53-like	174.968	1.83516	0.608729	9.9e-05	0.00427006
LOC111121617	17-beta-hydroxysteroid dehydrogenase type 6-like	95.1652	1.83519	0.604089	9.47e-05	0.00412301
LOC111121643	uncharacterized LOC111121643	27.7863	1.84235	1.13483	0.00130978	0.0339901
LOC111103860	uncharacterized LOC111103860	108.616	1.84351	0.678243	0.000174351	0.006771
LOC111106295	heat shock 70 kDa protein 12A-like	42.2953	1.84698	1.37017	0.00209955	0.0486856
LOC111099629	uncharacterized LOC111099629	19.9772	1.84965	0.986264	0.000821236	0.0236655
LOC111128734	delta-like protein 1	194.129	1.8565	0.85754	0.000482202	0.0155716
LOC111130975	uncharacterized LOC111130975	8.8051	1.85725	1.32731	0.00192438	0.0455161
LOC111103050	uncharacterized LOC111103050	145.637	1.86137	0.785771	0.000332625	0.0116235
LOC111120638	uncharacterized LOC111120638	342.283	1.86221	1.35098	0.00198207	0.0465678
LOC111106469	uncharacterized LOC111106469	134.216	1.86481	1.25124	0.00164615	0.0401939
LOC111115899	proline-rich protein 36-like	10.3538	1.86548	1.18809	0.00143097	0.0363078
LOC111126967	testis-expressed protein 26-like	150.964	1.87142	0.835104	0.000420405	0.0140446
LOC111111190	calmodulin, striated muscle-like	57.2932	1.87413	1.30823	0.00180432	0.0433023
LOC111118199	inner centromere protein A-like	24.5162	1.87559	0.851626	0.000451128	0.0148027
LOC111106845	long-chain-fatty-acid--CoA ligase-like	5.88137	1.87702	1.35871	0.00195224	0.0460347
LOC111110008	cilia- and flagella-associated protein 100-like	143.851	1.88034	0.754074	0.000266033	0.00959081
LOC111136095	1,25-dihydroxyvitamin D(3) 24-hydroxylase, mitochondrial-like	153.899	1.88193	0.458589	8.21e-06	0.000541223
LOC111125931	tetraspanin-9-like	17.8641	1.88254	1.41729	0.00209987	0.0486856
LOC111132349	galactoside 3(4)-L-fucosyltransferase-like	96.3889	1.88679	1.37798	0.00197409	0.0464238
LOC111136913	proline-rich transmembrane protein 1-like	40.0278	1.88705	1.07317	0.00101241	0.0280598
LOC111127993	uncharacterized LOC111127993	23.5811	1.88749	1.42421	0.00209938	0.0486856
LOC111108769	interferon-induced protein 44-like	100.208	1.88878	0.87656	0.000492255	0.0158434
LOC111110984	uncharacterized LOC111110984	50.768	1.89094	0.970399	0.00071576	0.0212806
LOC111110099	tripartite motif-containing protein 7-like	16.0333	1.89231	1.29037	0.00168857	0.0410677
LOC111136252	calbindin-32-like	30.4786	1.89358	0.91111	0.000565478	0.0177193
LOC111125563	uncharacterized LOC111125563	57.391	1.89503	1.07032	0.000988654	0.0275196
LOC111101301	uncharacterized LOC111101301	117.93	1.89515	1.19917	0.00138877	0.0354694
LOC111106514	uncharacterized LOC111106514	80.5144	1.89716	1.26311	0.0015875	0.0392808
LOC111116716	uncharacterized LOC111116716	33.5757	1.8998	1.22869	0.00147057	0.0370456
LOC111119630	probable 3',5'-cyclic phosphodiesterase pde-5	159.758	1.90226	0.642448	0.00011263	0.00476083
LOC111133122	uncharacterized LOC111133122	16.0645	1.90267	1.28094	0.00162718	0.0399087
LOC111107134	uncharacterized LOC111107134	170.694	1.90646	0.932242	0.000600451	0.0185546
LOC111129666	inversin-B-like	121.432	1.91029	0.879049	0.00047655	0.0154277
LOC111115131	uncharacterized LOC111115131	28.6937	1.91444	0.873538	0.000461033	0.0150639
LOC111122798	protein Flattop homolog	63.8259	1.91681	0.867541	0.000446479	0.0147125
LOC111126949	UNC5C-like protein	47.9971	1.91817	1.38104	0.00187255	0.044645
LOC111104392	uncharacterized LOC111104392	83.5568	1.91977	0.915861	0.000547379	0.0173208
LOC111104532	homeobox protein engrailed-1-B-like	44.3721	1.92149	1.14922	0.00117059	0.0314158
LOC111106271	uncharacterized LOC111106271	46.4394	1.92948	1.13828	0.00112091	0.0303701
LOC111126387	uncharacterized LOC111126387	29.0094	1.92988	1.19859	0.00129985	0.0337552
LOC111125060	uncharacterized LOC111125060	51.5346	1.93086	0.821458	0.000346947	0.0120559
LOC111115620	uncharacterized LOC111115620	12.1569	1.93153	1.40518	0.00189081	0.0448317
LOC111137496	GTP-binding protein GEM-like	64.0286	1.93252	0.761168	0.000247358	0.00904387
LOC111119376	uncharacterized LOC111119376	164.097	1.93521	0.825269	0.000350549	0.0121512
LOC111138221	uncharacterized LOC111138221	198.66	1.93584	0.952367	0.000612884	0.0188485
LOC111135653	uncharacterized LOC111135653	334.974	1.93917	0.518187	2.18e-05	0.00122606
LOC111100444	nmrA-like family domain-containing protein 1	38.517	1.94041	0.972014	0.00065382	0.0198728
LOC111136803	uncharacterized LOC111136803	44.9662	1.94193	1.2189	0.00133094	0.034424
LOC111127394	polypeptide N-acetylgalactosaminyltransferase 5-like	17.6581	1.94278	0.913773	0.000518393	0.0165744
LOC111126915	cilia- and flagella-associated protein 45-like	83.6214	1.94344	0.987804	0.000688141	0.0205746
LOC111117251	uncharacterized LOC111117251	14.6228	1.9466	1.37508	0.00176256	0.04252
LOC111115226	uncharacterized LOC111115226	74.0063	1.94736	0.903413	0.000491792	0.0158417
LOC111114883	tripartite motif-containing protein 2-like	38.8886	1.95169	0.946319	0.000580451	0.0180667
LOC111133213	uncharacterized LOC111133213	26.4222	1.95228	1.10978	0.000994169	0.0276532
LOC111135037	insulin-like growth factor 1 receptor	32.9822	1.95235	0.831754	0.000349493	0.0121255
LOC111109431	uncharacterized LOC111109431	61.0572	1.95353	0.924524	0.00053038	0.0168603
LOC111121518	uncharacterized LOC111121518	17.583	1.95639	0.992944	0.00068345	0.0204733
LOC111111819	lysine-specific demethylase 8-like	10.6093	1.95667	1.21964	0.00129722	0.033732
LOC111117536	diencephalon/mesencephalon homeobox protein 1-like	9.75306	1.95807	1.95271	0.00189062	0.0448317
LOC111129343	uncharacterized LOC111129343	1081.92	1.95862	1.02321	0.00075474	0.0222284
LOC111136286	uncharacterized LOC111136286	19.0254	1.95869	1.22789	0.00131604	0.0341297
LOC111127520	uncharacterized LOC111127520	358.801	1.95895	0.534484	2.64e-05	0.00142977
LOC111136641	EF-hand calcium-binding domain-containing protein 6-like	79.2308	1.96357	0.942468	0.000558605	0.0175796
LOC111113009	multiple epidermal growth factor-like domains protein 10	72.0058	1.97192	0.827373	0.000328076	0.0115061
LOC111099537	uncharacterized LOC111099537	9.67581	1.97619	1.59705	0.00208245	0.0484176
LOC111109631	uncharacterized LOC111109631	34.5256	1.97644	0.82768	0.000325485	0.011436
LOC111101304	topoisomerase I damage affected protein 7-like	40.7197	1.97649	1.24688	0.00132624	0.0343712
LOC111137232	uncharacterized LOC111137232	258.715	1.97717	0.535348	2.49e-05	0.00136658
LOC111132110	multidrug resistance-associated protein 1-like	53.0533	1.97719	1.1805	0.00114049	0.0307644
LOC111100899	uncharacterized LOC111100899	100.047	1.97743	0.484493	9.03e-06	0.000584406
LOC111136387	uncharacterized LOC111136387	60.5496	1.97935	0.854906	0.000370257	0.012642
LOC111117403	multiple epidermal growth factor-like domains protein 10	138.828	1.9836	1.06201	0.000814688	0.0235227
LOC111128049	uncharacterized LOC111128049	6.84344	1.98406	1.9682	0.0017998	0.0432834
LOC111104802	glutamate receptor ionotropic, kainate 2-like	14.7345	1.98752	1.58076	0.00202521	0.0474374
LOC111100876	brain-specific angiogenesis inhibitor 1-like	20.6871	1.99074	0.586279	4.86e-05	0.00237339
LOC111131178	sodium channel protein type 4 subunit alpha B-like	30.6833	1.99208	0.626696	7.57e-05	0.00342555
LOC111124765	protein mesh-like	257.646	1.99798	0.76957	0.000224926	0.00837396
LOC111114345	E3 ubiquitin-protein ligase DZIP3-like	29.4399	1.9989	1.42717	0.00172384	0.0417681
LOC111123734	uncharacterized LOC111123734	209.522	2.00019	0.445685	2.42e-06	0.000196808
LOC111128901	neuroendocrine convertase 1-like	84.2987	2.00316	0.529891	2.03e-05	0.0011504
LOC111113640	methylmalonic aciduria and homocystinuria type C protein homolog	7.01495	2.00448	1.74043	0.00202279	0.0474096
LOC111102747	uncharacterized LOC111102747	36.4973	2.00861	1.57882	0.00195053	0.0460223
LOC111112993	tubulin alpha-1A chain	7090.55	2.00869	0.488963	8.41e-06	0.000551955
LOC111135843	neuronal acetylcholine receptor subunit alpha-9-like	27.3972	2.0104	1.03791	0.000717483	0.0213038
LOC111137202	mucin-5AC-like	174.779	2.01101	0.791709	0.000248859	0.00909017
LOC111130962	uncharacterized LOC111130962	437.224	2.012	0.506458	1.23e-05	0.000755019
LOC111117338	transient receptor potential cation channel subfamily M member 2-like	104.454	2.01514	1.31972	0.00142198	0.0361509
LOC111131707	follistatin-like	178.337	2.02201	0.922683	0.00045952	0.0150526
LOC111100901	uncharacterized LOC111100901	43.4147	2.02234	0.918288	0.000450883	0.0148027
LOC111128348	uncharacterized LOC111128348	40.2373	2.02353	1.01347	0.000644989	0.019695
LOC111121316	uncharacterized LOC111121316	71.1478	2.02723	1.25421	0.0012269	0.0323159
LOC111136677	aquaporin AQPAe.a-like	34.6981	2.0273	1.21291	0.00112165	0.0303701
LOC111122511	CAP-Gly domain-containing linker protein 1-like	27.5429	2.02881	1.55643	0.00185682	0.044297
LOC111104714	ficolin-1-like	1097.18	2.0294	1.07145	0.000769015	0.0224767
LOC111116005	uncharacterized protein C7orf72-like	108.186	2.03634	0.742326	0.000173294	0.00674351
LOC111130759	bone morphogenetic protein 2-like	106.042	2.03755	0.45218	2.27e-06	0.000187486
LOC111125134	cyclin-dependent kinase-like 5	63.3324	2.03845	0.829643	0.000288438	0.0102836
LOC111110975	UPF0394 inner membrane protein YeeE-like	85.4509	2.04086	1.16439	0.000974036	0.0272105
LOC111123552	uncharacterized LOC111123552	13.3091	2.04135	1.37259	0.00147949	0.0371977
LOC111132805	intracellular protein transport protein USO1-like	93.598	2.04235	0.861742	0.000335937	0.0117076
LOC111121424	uncharacterized LOC111121424	470.195	2.04401	1.19159	0.00103509	0.0286679
LOC111118052	uncharacterized LOC111118052	28.2127	2.04402	0.896236	0.000392564	0.0132286
LOC111116866	uncharacterized LOC111116866	7.64712	2.04738	1.55999	0.00180218	0.0433023
LOC111108558	heat shock 70 kDa protein 12B-like	40.1277	2.04922	1.1798	0.000996467	0.0276972
LOC111113384	uncharacterized LOC111113384	3115.64	2.05158	1.72399	0.00187871	0.0447365
LOC111125839	abnormal spindle-like microcephaly-associated protein homolog	176.887	2.05329	0.878106	0.000354835	0.0122778
LOC111119593	NACHT and WD repeat domain-containing protein 2-like	124.325	2.05479	0.711731	0.000133519	0.00545164
LOC111111461	uncharacterized LOC111111461	126.321	2.05533	1.10578	0.000810326	0.0234317
LOC111117965	zinc finger protein 367-like	132.264	2.05706	0.466347	3.19e-06	0.000247813
LOC111123497	solute carrier family 26 member 10-like	39.4412	2.05741	0.834138	0.000283603	0.0101393
LOC111121229	annexin A4-like	93.3381	2.0587	0.558014	2.56e-05	0.00139251
LOC111135404	uncharacterized LOC111135404	102.768	2.05931	0.705876	0.00012629	0.0052094
LOC111103938	tyrosine-protein phosphatase 10D-like	12.2008	2.05979	1.2648	0.00118144	0.0316351
LOC111131580	T-complex-associated testis-expressed protein 1-like	135.411	2.06018	0.490474	6.41e-06	0.000444045
LOC111105930	GTPase IMAP family member 4-like	8.36019	2.06019	1.41575	0.00152183	0.0379908
LOC111129405	homeobox protein six1-like	105.552	2.06028	0.579671	3.5e-05	0.00182968
LOC111116827	uncharacterized LOC111116827	46.9576	2.06056	0.89093	0.000370721	0.0126466
LOC111109432	cell wall protein DAN4-like	15.3083	2.06166	1.02057	0.000614248	0.0188754
LOC111116795	multiple epidermal growth factor-like domains protein 6	150.92	2.06257	0.866185	0.000329106	0.0115318
LOC111136287	baculoviral IAP repeat-containing protein 7-like	64.5379	2.06551	1.22732	0.00107998	0.0295309
LOC111121661	zinc finger protein 503-like	149.22	2.06868	0.512238	1.04e-05	0.000656114
LOC111119080	uncharacterized LOC111119080	63.2049	2.06934	0.45045	1.62e-06	0.00014163
LOC111133775	uncharacterized LOC111133775	7.51084	2.07145	1.28958	0.00121452	0.0321135
LOC111109581	ankyrin repeat domain-containing protein 50-like	19.2752	2.07192	0.856645	0.000308171	0.0108869
LOC111109834	caveolin-1-like	14.0386	2.07413	1.55396	0.00171292	0.0415295
LOC111121852	uncharacterized LOC111121852	116.222	2.07513	0.931589	0.000428976	0.0142571
LOC111135837	uncharacterized LOC111135837	69.2693	2.07673	0.719547	0.00013399	0.00545529
LOC111135396	uncharacterized LOC111135396	103.652	2.07906	0.408405	1.8e-07	2.14e-05
LOC111100498	palmitoyltransferase swf1-like	30.0993	2.08293	1.05882	0.000668444	0.0201479
LOC111133035	uncharacterized LOC111133035	58.9399	2.08324	0.751404	0.000164866	0.00645446
LOC111126645	uncharacterized LOC111126645	59.4762	2.08339	1.03616	0.000620845	0.019048
LOC111136778	E3 ubiquitin-protein ligase TRIM9-like	64.5893	2.0837	1.15879	0.0008871	0.0252
LOC111134766	tripartite motif-containing protein 3-like	80.7935	2.08422	0.466583	2.61e-06	0.000208622
LOC111110876	uncharacterized LOC111110876	61.4115	2.08453	1.23007	0.00104937	0.0289599
LOC111105192	uncharacterized LOC111105192	70.3256	2.08486	0.639331	6.54e-05	0.00303406
LOC111122159	cadherin-23-like	253.986	2.08714	0.410322	1.83e-07	2.17e-05
LOC111118129	tctex1 domain-containing protein 1-like	84.5684	2.08898	0.659585	7.88e-05	0.00355549
LOC111111652	uncharacterized LOC111111652	40.8728	2.09145	1.36923	0.00134507	0.0346967
LOC111134547	zinc finger and BTB domain-containing protein 49-like	18.9054	2.0949	1.51696	0.00160301	0.0395584
LOC111127802	tyramine beta-hydroxylase-like	196.548	2.09515	0.480938	3.86e-06	0.000289111
LOC111099535	uncharacterized LOC111099535	52.4785	2.10011	1.21374	0.000983204	0.027427
LOC111102552	GTPase IMAP family member 4-like	10.1583	2.1008	1.38496	0.00135477	0.0348771
LOC111129404	homeobox protein six1-like	99.3996	2.10128	0.921886	0.000390966	0.0131977
LOC111104286	uncharacterized LOC111104286	18.307	2.10185	0.739393	0.000145287	0.00581732
LOC111129447	calmodulin-like	191.974	2.10207	0.52903	1.25e-05	0.000761582
LOC111114603	uncharacterized LOC111114603	32.6142	2.10223	1.2477	0.00105541	0.0290478
LOC111115138	serine/threonine-protein kinase Nek10-like	15.3871	2.10375	1.16155	0.000860873	0.0245976
LOC111110912	uncharacterized LOC111110912	47.5682	2.10499	0.766157	0.000172538	0.00672082
LOC111129285	uncharacterized protein PF11_0213-like	16.8257	2.10524	0.79462	0.000205438	0.00773017
LOC111132265	uncharacterized LOC111132265	60.8802	2.10534	0.731893	0.000136592	0.00552635
LOC111110798	paired box protein Pax-6-like	63.6819	2.10812	0.946274	0.000426551	0.014199
LOC111129223	uncharacterized LOC111129223	72.5225	2.10833	0.471156	2.54e-06	0.000203726
LOC111121368	testis-expressed protein 33-like	114.214	2.11005	0.807746	0.000219294	0.00819578
LOC111118752	uncharacterized LOC111118752	24.3352	2.11643	1.05714	0.000624067	0.0191316
LOC111129618	solute carrier family 22 member 6-A-like	5.40527	2.11644	1.78575	0.00167183	0.0407545
LOC111126201	structural maintenance of chromosomes protein 2-like	45.7275	2.11673	1.36026	0.00126727	0.0331537
LOC111123790	transient receptor potential cation channel subfamily V member 5-like	207.55	2.11936	0.439731	6.29e-07	6.23e-05
LOC111111595	sarcoplasmic calcium-binding proteins I, III, and IV-like	18.3952	2.11976	1.31343	0.00116341	0.0312819
LOC111115292	major facilitator superfamily domain-containing protein 6-A-like	9.49152	2.11988	1.29961	0.00113386	0.0306364
LOC111128607	serine/Arginine-related protein 53-like	38.2597	2.12007	1.27603	0.00108292	0.0295903
LOC111138410	uncharacterized LOC111138410	64.3982	2.12101	0.861585	0.000284905	0.0101764
LOC111130311	insulin-like growth factor-binding protein complex acid labile subunit	128.591	2.12289	0.549315	1.67e-05	0.000980945
LOC111115656	uncharacterized LOC111115656	74.0328	2.12307	1.15721	0.000821469	0.0236655
LOC111108878	claspin-like	310.916	2.1231	1.24382	0.00100767	0.0279683
LOC111125395	uncharacterized LOC111125395	250.621	2.12459	0.808368	0.000213099	0.00799515
LOC111136653	mucin-2-like	1431.94	2.1253	0.609951	4.12e-05	0.00209159
LOC111136996	uncharacterized LOC111136996	13.4294	2.12692	1.92151	0.00153213	0.0381495
LOC111118054	tripartite motif-containing protein 5-like	57.101	2.12702	0.722701	0.000120937	0.00505129
LOC111119036	actin, cytoplasmic-like	20.4157	2.12919	1.75656	0.00164904	0.0402325
LOC111126542	uncharacterized LOC111126542	69.9211	2.13209	1.35939	0.00123106	0.0324034
LOC111121459	uncharacterized LOC111121459	456.31	2.13277	0.559397	1.91e-05	0.00110162
LOC111136528	acid phosphatase type 7-like	21.6169	2.13283	0.828147	0.000233639	0.00862373
LOC111114358	uncharacterized LOC111114358	13.7146	2.13649	1.72821	0.00163423	0.0399974
LOC111116610	uncharacterized LOC111116610	37.9164	2.13825	1.06622	0.000616211	0.0189207
LOC111125740	armadillo repeat-containing protein 3-like	159.873	2.14064	0.537646	1.22e-05	0.000751559
LOC111118624	uncharacterized LOC111118624	25.6063	2.14096	1.66766	0.00161253	0.0397116
LOC111109611	protein Wnt-7b-like	20.0595	2.14208	1.61338	0.0015785	0.0391782
LOC111126679	ammonium transporter Rh type A-like	61.3432	2.14288	1.02534	0.000534412	0.0169745
LOC111126629	UPF0722 protein C11orf88 homolog	46.8289	2.14725	1.37309	0.00122432	0.0322713
LOC111106771	serine/threonine-protein phosphatase 6 regulatory ankyrin repeat subunit B-like	165.024	2.15141	1.30077	0.00107337	0.0293708
LOC111106168	uncharacterized LOC111106168	184.247	2.1529	1.62556	0.00155815	0.0387472
LOC111107208	IQ and AAA domain-containing protein 1-like	487.734	2.15465	0.608187	3.63e-05	0.00188832
LOC111116025	uncharacterized LOC111116025	15.7826	2.15503	1.24646	0.000956112	0.0268648
LOC111110544	achacin-like	5.61726	2.15655	1.71586	0.00158104	0.039191
LOC111102926	uncharacterized LOC111102926	13.3039	2.15913	1.46671	0.00135984	0.0349846
LOC111106362	paired box protein Pax-8-like	6.3349	2.16072	1.88242	0.00149448	0.0374287
LOC111127178	zinc metalloproteinase nas-38-like	207.583	2.16208	0.628057	4.52e-05	0.00224011
LOC111119235	transmembrane channel-like protein 7	136.771	2.16349	0.773225	0.000157446	0.00620789
LOC111120551	testis-expressed protein 47-like	95.5665	2.16487	0.902967	0.000316337	0.0111348
LOC111106030	uncharacterized LOC111106030	109.182	2.16634	0.944237	0.000376795	0.0128029
LOC111101040	uncharacterized LOC111101040	47.5031	2.16983	0.815188	0.000200338	0.00759736
LOC111126510	leucine-rich repeat and death domain-containing protein 1-like	52.1012	2.17044	1.10192	0.000646127	0.019699
LOC111109476	uncharacterized LOC111109476	10.4625	2.17168	1.0979	0.000637059	0.0194683
LOC111130182	uncharacterized LOC111130182	26.0094	2.1721	1.57836	0.0014694	0.0370401
LOC111135869	coactosin-like protein	121.791	2.1725	1.08455	0.00061122	0.0188123
LOC111109015	uncharacterized LOC111109015	71.097	2.1726	1.11044	0.000659591	0.0199521
LOC111104182	uncharacterized LOC111104182	87.0708	2.17374	1.32997	0.00108714	0.0296637
LOC111109021	proprotein convertase subtilisin/kexin type 5-like	39.9581	2.17481	1.16974	0.000770976	0.0225124
LOC111104538	uncharacterized LOC111104538	17.2157	2.17759	1.26845	0.000960827	0.0269633
LOC111121598	uncharacterized LOC111121598	6.63554	2.17887	1.50219	0.00136398	0.0350405
LOC111128034	neuron navigator 3-like	113.65	2.17905	0.718775	0.000102603	0.00440232
LOC111106500	uncharacterized LOC111106500	39.0245	2.1806	1.52434	0.00138854	0.0354694
LOC111105898	sodium-dependent proline transporter-like	112.817	2.18162	0.717374	0.000100784	0.00434068
LOC111124996	uncharacterized LOC111124996	36.5541	2.18338	1.03369	0.00050872	0.0163056
LOC111110788	solute carrier family 28 member 3-like	93.7971	2.1838	0.594992	2.71e-05	0.00145873
LOC111138083	uncharacterized LOC111138083	146.151	2.18437	1.26664	0.000945603	0.0266469
LOC111115901	uncharacterized LOC111115901	13.7477	2.18499	1.61682	0.00146886	0.0370401
LOC111115393	uncharacterized LOC111115393	30.1257	2.18582	1.14592	0.000710019	0.0211471
LOC111129251	uncharacterized LOC111129251	12.1068	2.18784	1.27014	0.000946393	0.0266497
LOC111108135	uncharacterized LOC111108135	25.7298	2.18817	1.42192	0.00122154	0.0322404
LOC111126389	dystonin-like	283.589	2.18943	0.46815	1.14e-06	0.000104415
LOC111136117	uncharacterized LOC111136117	9.3922	2.19096	1.1753	0.000758918	0.0222779
LOC111128014	protein SPATA45 homolog	7.68227	2.19117	1.46717	0.00128563	0.0334981
LOC111135827	uncharacterized LOC111135827	75.6087	2.19205	0.975075	0.000404797	0.0135935
LOC111131146	AT-rich interactive domain-containing protein 3A-like	36.4419	2.19227	0.887159	0.000277756	0.0099578
LOC111132711	uncharacterized LOC111132711	29.0074	2.19253	1.53724	0.00137517	0.0352384
LOC111120816	mucin-5AC-like	803.156	2.19676	0.607811	3.09e-05	0.00163758
LOC111118062	uncharacterized LOC111118062	203.001	2.19743	0.880191	0.000265729	0.00958876
LOC111112172	uncharacterized LOC111112172	8.14838	2.19792	1.88233	0.00141259	0.0359357
LOC111119326	tubulin polyglutamylase TTLL7-like	132.986	2.1991	0.674249	6.57e-05	0.00304788
LOC111105752	uncharacterized LOC111105752	36.4158	2.19913	1.68422	0.00146717	0.0370322
LOC111136616	cilia- and flagella-associated protein 99-like	117.291	2.20036	0.978792	0.000403949	0.0135768
LOC111105815	uncharacterized LOC111105815	13.8939	2.20604	0.729331	0.000103852	0.00444806
LOC111116783	uncharacterized LOC111116783	24.8118	2.20775	1.24706	0.00086975	0.0247981
LOC111128493	uncharacterized LOC111128493	24.4709	2.20776	1.67215	0.00144204	0.0365168
LOC111110582	lipoma HMGIC fusion partner-like 3 protein	11.9361	2.20803	1.69293	0.00144765	0.0366349
LOC111126056	malignant fibrous histiocytoma-amplified sequence 1 homolog	160.74	2.21114	0.779603	0.000146569	0.00585054
LOC111119874	neuronal acetylcholine receptor subunit beta-3-like	6.97691	2.21279	1.31491	0.000986335	0.0274747
LOC111120689	uncharacterized LOC111120689	35.167	2.21406	1.31539	0.000984944	0.0274558
LOC111130267	uncharacterized LOC111130267	223.371	2.21438	1.03652	0.00048395	0.015602
LOC111129537	TWiK family of potassium channels protein 7-like	67.3034	2.21616	0.470413	9.79e-07	9.2e-05
LOC111124591	kunitz-type protease inhibitor 1-like	30.955	2.21822	1.52168	0.0012968	0.033732
LOC111126041	ammonium transporter Rh type A-like	57.8222	2.22576	1.2494	0.000845941	0.0242622
LOC111130228	uncharacterized LOC111130228	368.007	2.22888	0.787977	0.000148331	0.00590868
LOC111135266	uncharacterized LOC111135266	188.987	2.23004	0.524703	5.45e-06	0.000387372
LOC111119717	uncharacterized LOC111119717	25.0278	2.23091	1.27841	0.00089003	0.0252647
LOC111109271	uncharacterized LOC111109271	83.3981	2.2312	1.0581	0.000503354	0.0161603
LOC111120893	calcyphosin-like protein	210.662	2.23262	0.591634	2.11e-05	0.00119031
LOC111116530	uncharacterized LOC111116530	182.353	2.23812	0.689846	6.79e-05	0.00312461
LOC111132366	glycoprotein 3-alpha-L-fucosyltransferase A-like	33.2258	2.23815	0.833473	0.000190721	0.0072916
LOC111104442	silk gland factor 3-like	166.554	2.23913	0.886647	0.000251069	0.00916225
LOC111121639	sodium-dependent lysophosphatidylcholine symporter 1-like	37.6093	2.23964	0.608929	2.66e-05	0.00143473
LOC111129777	neurexin-4-like	339.228	2.24201	0.506668	2.98e-06	0.000234598
LOC111100796	hemicentin-1-like	75.7831	2.24358	0.827123	0.000181747	0.00699511
LOC111133025	phosphoethanolamine N-methyltransferase 3-like	56.0668	2.24381	0.609856	2.65e-05	0.00143344
LOC111112655	myosin-3-like	281.651	2.24462	0.601442	2.34e-05	0.00129512
LOC111105149	uncharacterized LOC111105149	104.573	2.24474	0.867468	0.000225494	0.00838703
LOC111129989	uncharacterized LOC111129989	44.4248	2.24988	1.2648	0.000836376	0.0240771
LOC111104008	EF-hand calcium-binding domain-containing protein 6-like	101.725	2.25387	0.767064	0.000121372	0.00506043
LOC111115340	uncharacterized LOC111115340	117.651	2.25392	1.51364	0.00120886	0.0320526
LOC111105739	uncharacterized LOC111105739	81.6638	2.25475	0.427935	6.76e-08	9.48e-06
LOC111105165	uncharacterized LOC111105165	465.197	2.25577	0.682995	6.04e-05	0.00285441
LOC111122105	glutaredoxin-1-like	14.486	2.25606	1.67304	0.001329	0.0343968
LOC111122218	calmodulin-A-like	9.41947	2.2571	1.43414	0.00109832	0.0299056
LOC111119275	tctex1 domain-containing protein 1-like	36.2362	2.26065	1.22754	0.000756444	0.0222485
LOC111128935	UDP-GalNAc:beta-1,3-N-acetylgalactosaminyltransferase 1-like	14.056	2.26173	1.56158	0.0012426	0.0326405
LOC111100965	low-density lipoprotein receptor-related protein 4-like	167.536	2.26188	0.855007	0.000203541	0.00769619
LOC111122955	uncharacterized LOC111122955	122.334	2.26208	0.52091	3.98e-06	0.000295681
LOC111107058	zinc finger CCCH domain-containing protein 13-like	776.848	2.26422	0.786169	0.000134702	0.00547849
LOC111126144	ETS domain-containing transcription factor ets-5-like	28.4457	2.26483	1.52914	0.00120313	0.0320385
LOC111129855	cilia- and flagella-associated protein 61-like	175.573	2.26871	0.61631	2.64e-05	0.00142908
LOC111106326	uncharacterized LOC111106326	80.8063	2.27235	0.984645	0.000358339	0.0123675
LOC111119692	coiled-coil domain-containing protein 33-like	229.098	2.2746	0.667389	4.85e-05	0.0023714
LOC111121350	uncharacterized LOC111121350	84.1066	2.28038	0.992934	0.000364041	0.012474
LOC111131198	uncharacterized LOC111131198	9.84461	2.28487	1.19652	0.000672745	0.0202393
LOC111126745	POU domain, class 4, transcription factor 3-like	26.5094	2.28586	0.541772	5.97e-06	0.000418081
LOC111124606	cilia- and flagella-associated protein 157-like	212.887	2.28673	0.774933	0.000118135	0.00495028
LOC111127024	uncharacterized LOC111127024	121.107	2.28807	0.849576	0.000186504	0.00714977
LOC111112211	tripartite motif-containing protein 55-like	9.93126	2.28862	1.53786	0.00116289	0.0312819
LOC111131095	protein dispatched homolog 1-like	96.6078	2.28939	0.79424	0.000133629	0.00545164
LOC111099725	tumor susceptibility gene 101 protein-like	113.532	2.28961	0.467758	4.23e-07	4.41e-05
LOC111102494	single-minded homolog 1-A-like	51.9439	2.29163	1.2023	0.000673779	0.0202547
LOC111103588	outer dense fiber protein 3-like	20.7203	2.2968	1.38965	0.000961011	0.0269633
LOC111128416	uncharacterized LOC111128416	576.157	2.29802	0.52685	3.69e-06	0.000278695
LOC111126495	sodium- and chloride-dependent taurine transporter-like	189.854	2.2994	0.754062	9.83e-05	0.00424977
LOC111114816	uncharacterized LOC111114816	16.1591	2.3007	1.27226	0.000774406	0.0225862
LOC111106948	protein rolling stone-like	28.2433	2.30162	1.62526	0.00120676	0.0320526
LOC111121312	lipopolysaccharide-induced tumor necrosis factor-alpha factor homolog	59.6748	2.30393	1.16859	0.00060542	0.0186486
LOC111110090	fucolectin-like	8.5239	2.30401	1.04303	0.000416238	0.0139174
LOC111125971	uncharacterized LOC111125971	25.9173	2.30558	1.03638	0.000405592	0.0136084
LOC111130438	dynein light chain 1, axonemal-like	71.0208	2.30769	0.514716	2.37e-06	0.000193758
LOC111125242	beta-1,3-galactosyltransferase 1-like	188.367	2.30804	0.623581	2.51e-05	0.00137244
LOC111124790	uncharacterized LOC111124790	498.529	2.30893	0.740136	8.6e-05	0.00380276
LOC111099651	mucin-22-like	62.5362	2.31108	0.757803	9.81e-05	0.00424452
LOC111127207	fibrinogen C domain-containing protein 1-like	78.1458	2.31481	1.06235	0.00043485	0.0144029
LOC111106941	achacin-like	7.32222	2.31629	1.70427	0.00120856	0.0320526
LOC111137702	filamin-C-like	373.28	2.31766	0.481318	6e-07	5.97e-05
LOC111125411	protocadherin beta-8-like	109.927	2.31897	0.649249	3.38e-05	0.00177471
LOC111120685	MAM and LDL-receptor class A domain-containing protein 1-like	162.283	2.31917	1.3032	0.000796233	0.0230586
LOC111129218	radial spoke head protein 4 homolog A-like	464.853	2.32451	0.454824	1.47e-07	1.81e-05
LOC111138420	uncharacterized LOC111138420	370.722	2.32602	0.679161	4.66e-05	0.00229202
LOC111117981	uncharacterized LOC111117981	180.817	2.3283	0.847457	0.000168343	0.00657063
LOC111128170	uncharacterized LOC111128170	62.107	2.33215	1.06934	0.000430283	0.014276
LOC111103542	VWFA and cache domain-containing protein 1-like	170.114	2.33223	0.725434	7.13e-05	0.00326879
LOC111109471	IQ and AAA domain-containing protein 1-like	385.039	2.33362	0.539553	4.16e-06	0.000307222
LOC111127943	uncharacterized LOC111127943	41.6348	2.33682	1.19088	0.000602766	0.0186112
LOC111136631	proline-rich proteoglycan 2-like	28.7783	2.33948	1.40606	0.000912254	0.0257822
LOC111133685	uncharacterized LOC111133685	510.585	2.34268	0.588275	1.2e-05	0.000742459
LOC111120600	cilia- and flagella-associated protein 57-like	189.497	2.34314	0.990521	0.000318291	0.0111934
LOC111123559	uncharacterized LOC111123559	102.223	2.34322	1.16211	0.000553237	0.0174437
LOC111133493	uncharacterized LOC111133493	9.54968	2.34946	1.54116	0.00104808	0.0289447
LOC111100447	uncharacterized LOC111100447	52.3319	2.35285	1.60263	0.00109045	0.0297332
LOC111111143	calmodulin, striated muscle-like	50.5254	2.35322	1.02883	0.000359856	0.0123961
LOC111118181	uncharacterized LOC111118181	94.5474	2.35456	0.715358	6.11e-05	0.00287363
LOC111137792	uncharacterized LOC111137792	237.064	2.3547	1.17801	0.000564444	0.0177105
LOC111103358	uncharacterized LOC111103358	63.6676	2.3573	0.674559	3.99e-05	0.00204504
LOC111120609	bone morphogenetic protein 3-like	35.6571	2.35819	1.08248	0.000426861	0.014199
LOC111135433	RNA-binding protein Musashi homolog Rbp6-like	648.706	2.35942	0.412818	5.35e-09	1.03e-06
LOC111136753	sulfotransferase 1A1-like	11.6068	2.3661	1.9367	0.00106253	0.0291982
LOC111110721	uncharacterized LOC111110721	35.9654	2.36669	0.954204	0.000261598	0.00948391
LOC111100105	uncharacterized LOC111100105	6.55274	2.36944	1.44281	0.000909449	0.0257217
LOC111110034	IQ and ubiquitin-like domain-containing protein	108.488	2.37231	0.903003	0.000204432	0.00771483
LOC111114524	uncharacterized LOC111114524	15.2204	2.37288	1.44512	0.000906586	0.0256782
LOC111114885	cilia- and flagella-associated protein 69-like	164.796	2.37341	0.588626	1.04e-05	0.000656114
LOC111130624	ras-like GTP-binding protein RhoL	58.9678	2.37695	1.12262	0.00046526	0.0151636
LOC111117431	calexcitin-2-like	24.4819	2.37749	0.728166	6.41e-05	0.00298442
LOC111117895	uncharacterized LOC111117895	96.4401	2.37811	0.71049	5.43e-05	0.00259384
LOC111132161	putative sodium-dependent excitatory amino acid transporter glt-6	97.4438	2.38104	0.973044	0.00027487	0.00989071
LOC111128093	ERC protein 2-like	60.5083	2.38606	0.839085	0.000140314	0.00565385
LOC111105732	heat shock 70 kDa protein 12B-like	21.8276	2.38626	1.19741	0.000558911	0.0175796
LOC111107279	uncharacterized LOC111107279	114.296	2.38813	0.648475	2.59e-05	0.00140556
LOC111105378	lipoma HMGIC fusion partner-like	14.7442	2.3911	1.49231	0.00092822	0.0262133
LOC111129489	uncharacterized LOC111129489	42.286	2.39298	1.0346	0.000339629	0.011815
LOC111133344	adapter protein CIKS-like	27.6197	2.39506	0.864015	0.000158587	0.00624018
LOC111105282	zinc metalloproteinase nas-27-like	145.081	2.3954	0.617564	1.58e-05	0.000938247
LOC111137127	uncharacterized LOC111137127	172.612	2.39701	0.819885	0.000121417	0.00506043
LOC111108278	atrial natriuretic peptide receptor 1-like	20.2633	2.39729	0.48088	2.62e-07	2.92e-05
LOC111130579	putative uncharacterized protein DDB_G0282133	73.2084	2.39969	0.537557	2.47e-06	0.000200561
LOC111126580	annexin A4-like	163.379	2.40244	0.415645	3.57e-09	7.12e-07
LOC111118088	NKAP family protein CG6066-like	101.728	2.40482	1.14929	0.00047603	0.0154277
LOC111116861	uncharacterized LOC111116861	86.8608	2.40664	1.21503	0.000561664	0.0176518
LOC111131053	sushi, von Willebrand factor type A, EGF and pentraxin domain-containing protein 1-like	117.097	2.40824	1.15136	0.000475668	0.0154277
LOC111101737	uncharacterized LOC111101737	256.844	2.40864	0.440728	2.15e-08	3.44e-06
LOC111121633	flocculation protein FLO11-like	12.5032	2.40876	1.56323	0.000961771	0.0269651
LOC111125074	adenylate kinase 8-like	124.576	2.4102	0.830877	0.000126019	0.0052074
LOC111134844	interaptin-like	284.248	2.41131	0.961581	0.000246109	0.00900669
LOC111134067	neuropeptide Y receptor type 2-like	25.9577	2.41307	1.23716	0.000584326	0.0181211
LOC111135689	uncharacterized LOC111135689	89.6369	2.41483	0.650922	2.41e-05	0.00133017
LOC111136339	uncharacterized LOC111136339	119.287	2.41726	0.915141	0.000196724	0.00747494
LOC111114849	uncharacterized LOC111114849	51.3398	2.41824	1.19913	0.000528844	0.0168391
LOC111111222	calcium and integrin-binding protein 1-like	39.5031	2.41857	0.836548	0.000127903	0.0052628
LOC111126158	tetraspanin-9-like	46.7804	2.42136	1.29751	0.000653891	0.0198728
LOC111134321	coiled-coil domain-containing protein 63-like	280.041	2.42213	0.419503	3.66e-09	7.26e-07
LOC111108234	kinesin-like protein KIF28P	143.585	2.42303	0.533513	1.82e-06	0.00015669
LOC111102912	heat shock 70 kDa protein 12A-like	24.7906	2.42577	1.1305	0.000433819	0.014381
LOC111119668	kinesin-like protein KIF19	284.504	2.42667	0.569366	5.01e-06	0.000358635
LOC111126951	uncharacterized LOC111126951	26.0718	2.42832	1.00034	0.000278449	0.00997342
LOC111121329	uncharacterized LOC111121329	360.689	2.43201	0.717984	4.94e-05	0.00240978
LOC111133194	sodium- and chloride-dependent glycine transporter 1-like	21.2811	2.43615	1.07744	0.000361176	0.0124183
LOC111106574	uncharacterized LOC111106574	46.891	2.43729	0.863152	0.000143171	0.00575047
LOC111123910	tetratricopeptide repeat protein 25-like	269.78	2.44139	0.500952	4.34e-07	4.48e-05
LOC111123659	cell wall protein DAN4-like	76.2938	2.4415	1.07273	0.000351938	0.0121884
LOC111108711	uncharacterized LOC111108711	104.261	2.44163	0.840399	0.000123891	0.00514262
LOC111132807	cytochrome P450 2B4-like	14.5978	2.44335	0.977116	0.000245847	0.00900564
LOC111103719	uncharacterized LOC111103719	31.5082	2.44486	0.756925	6.77e-05	0.00311668
LOC111115011	kunitz-type serine protease inhibitor homolog beta-bungarotoxin B1 chain-like	5.14966	2.44626	1.51459	0.000861448	0.0245976
LOC111110414	uncharacterized LOC111110414	42.2521	2.45277	0.901025	0.000169561	0.00661153
LOC111121754	RNA-binding protein 12B-like	567.666	2.45534	0.558109	3.07e-06	0.000239431
LOC111122155	echinoidin-like	28.1421	2.45664	0.706327	4.06e-05	0.00206863
LOC111120968	uncharacterized LOC111120968	275.922	2.45811	0.669173	2.61e-05	0.00141277
LOC111127656	uncharacterized LOC111127656	72.0845	2.45969	1.02432	0.000286364	0.0102191
LOC111112729	uncharacterized LOC111112729	114.415	2.46018	0.597393	7.85e-06	0.000520766
LOC111126436	choline transporter-like protein 2	67.5733	2.46036	0.909397	0.000173954	0.00676236
LOC111119122	uncharacterized LOC111119122	213.406	2.46345	0.604755	8.98e-06	0.000582765
LOC111118797	tektin-2-like	196.131	2.46575	0.424722	2.95e-09	6.07e-07
LOC111118800	metabotropic glutamate receptor 7-like	13.1823	2.46757	0.820992	0.00010267	0.00440232
LOC111136881	cytochrome b5 domain-containing protein 1-like	82.726	2.47123	0.445687	1.33e-08	2.27e-06
LOC111109837	uncharacterized LOC111109837	15.1619	2.4747	1.17692	0.000449426	0.0147845
LOC111132201	uncharacterized LOC111132201	27.6235	2.47783	0.937732	0.000192061	0.00732651
LOC111120131	GRB2-associated and regulator of MAPK protein-like	37.2221	2.47807	0.5482	1.93e-06	0.000163102
LOC111128306	uncharacterized LOC111128306	99.7707	2.47866	0.830144	0.000106047	0.00453206
LOC111107222	uncharacterized LOC111107222	179.427	2.47971	0.646924	1.74e-05	0.00101503
LOC111099776	tektin-2-like	248.702	2.4803	0.514706	5.46e-07	5.49e-05
LOC111132306	uncharacterized LOC111132306	16.3709	2.49818	1.73837	0.000892278	0.02531
LOC111136777	uncharacterized LOC111136777	126.846	2.4996	0.649808	1.67e-05	0.000980945
LOC111137732	uncharacterized LOC111137732	3.94194	2.5022	2.16407	0.00077467	0.0225862
LOC111121948	E3 ubiquitin-protein ligase TRIM13-like	6.73679	2.50451	1.5055	0.000769172	0.0224767
LOC111103618	protein phosphatase 1 regulatory subunit 32-like	310.451	2.50709	0.558907	2.18e-06	0.00018095
LOC111101385	uncharacterized LOC111101385	36.3342	2.5093	0.878502	0.000131966	0.00540698
LOC111119421	transmembrane channel-like protein 7	104.433	2.51023	0.547897	1.49e-06	0.000132618
LOC111103465	uncharacterized LOC111103465	77.3713	2.51027	0.903187	0.000150603	0.00598072
LOC111137762	uncharacterized LOC111137762	155.716	2.51046	0.764634	5.98e-05	0.00283562
LOC111100182	uncharacterized LOC111100182	66.3611	2.51095	1.39496	0.000658745	0.019947
LOC111104281	uncharacterized LOC111104281	15.5824	2.51322	1.09745	0.000331361	0.0115898
LOC111130436	glutathione peroxidase 2-like	72.547	2.51331	0.810519	8.49e-05	0.00377327
LOC111101308	homeobox protein engrailed-2b-like	35.9789	2.51454	1.42251	0.000681667	0.0204467
LOC111124100	uncharacterized LOC111124100	5.93888	2.51459	1.64494	0.00084182	0.0241978
LOC111103967	four-jointed box protein 1-like	227.621	2.51899	0.801405	7.83e-05	0.00353577
LOC111119016	sperm flagellar protein 2-like	138.946	2.52004	0.623799	9.74e-06	0.000622141
LOC111125001	cilia- and flagella-associated protein 44-like	371.039	2.52183	0.879216	0.000128643	0.00528763
LOC111127343	MORN repeat-containing protein 2-like	22.3894	2.52208	0.902045	0.00014571	0.00582223
LOC111123556	glutamate-rich protein 3-like	237.152	2.52351	0.788109	6.98e-05	0.00320423
LOC111120507	RNA-binding protein 24-A-like	276.07	2.52418	0.550332	1.45e-06	0.000129926
LOC111130004	neo-calmodulin-like	81.0042	2.5261	1.21478	0.000448965	0.0147819
LOC111128488	phthioceranic/hydroxyphthioceranic acid synthase-like	1645.43	2.52782	0.43237	2.22e-09	4.75e-07
LOC111113403	uncharacterized LOC111113403	197.023	2.5313	0.73911	4.45e-05	0.00221306
LOC111136926	uncharacterized LOC111136926	66.8267	2.53181	0.720944	3.69e-05	0.00190613
LOC111131547	solute carrier organic anion transporter family member 4A1-like	7.58807	2.53292	1.43256	0.000668666	0.0201479
LOC111099868	uncharacterized LOC111099868	14.9315	2.53293	1.31362	0.000549711	0.0173607
LOC111104208	uncharacterized LOC111104208	31.6886	2.53757	0.735259	4.2e-05	0.00211512
LOC111119656	WD repeat-containing protein 5-like	106.101	2.53999	0.719082	3.52e-05	0.0018368
LOC111112810	uncharacterized LOC111112810	173.217	2.54433	0.819472	8.34e-05	0.00371439
LOC111119869	neuronal acetylcholine receptor subunit alpha-6-like	21.5095	2.54449	1.01645	0.00023364	0.00862373
LOC111103571	uncharacterized LOC111103571	13.5354	2.54559	0.998737	0.000217134	0.00813078
LOC111111858	uncharacterized LOC111111858	25.0746	2.54574	0.96847	0.000190769	0.0072916
LOC111118142	cartilage matrix protein-like	67.199	2.54781	1.38366	0.000605094	0.0186486
LOC111130460	protein grainyhead-like	93.6676	2.55	0.639	1.11e-05	0.000694595
LOC111122843	uncharacterized LOC111122843	29.4031	2.55035	1.5267	0.000724015	0.0214813
LOC111125349	protocadherin-11 X-linked-like	125.52	2.55055	0.643871	1.21e-05	0.000742459
LOC111129590	hillarin-like	162.737	2.55391	0.642317	1.16e-05	0.000715825
LOC111129799	calmodulin-like protein 12	22.8962	2.55499	0.875436	0.000116291	0.00488359
LOC111110423	uncharacterized LOC111110423	16.4674	2.55873	0.745183	4.32e-05	0.00216305
LOC111129277	uncharacterized LOC111129277	1371.15	2.56199	0.833727	8.79e-05	0.00387895
LOC111099878	uncharacterized LOC111099878	40.879	2.56484	1.65736	0.000775455	0.022592
LOC111099638	uncharacterized LOC111099638	21.7229	2.56615	1.27856	0.000481506	0.0155621
LOC111121755	circumsporozoite protein-like	317.734	2.5665	0.624564	7.77e-06	0.000515881
LOC111118425	spermatogenesis associated 6-like protein	46.1571	2.56774	0.685394	2.11e-05	0.00119031
LOC111104737	ficolin-2-like	663.592	2.57018	0.866479	0.000106226	0.00453471
LOC111107117	uncharacterized LOC111107117	57.9254	2.57045	1.13825	0.000335756	0.0117076
LOC111099621	cell wall protein DAN4-like	91.0095	2.57157	0.613517	5.98e-06	0.000418081
LOC111107991	uncharacterized LOC111107991	29.9176	2.57308	1.27976	0.000476513	0.0154277
LOC111131678	uncharacterized LOC111131678	197.912	2.57332	0.596312	3.94e-06	0.000293575
LOC111131074	hercynylcysteine sulfoxide lyase-like	48.07	2.57653	1.6797	0.000767058	0.0224488
LOC111123025	heat shock 70 kDa protein 12B-like	25.8291	2.57657	0.740757	3.91e-05	0.00200846
LOC111107543	RIB43A-like with coiled-coils protein 2	122.97	2.57946	0.51686	2.3e-07	2.62e-05
LOC111115048	blastula protease 10-like	9.15075	2.5835	1.4585	0.000631385	0.0193101
LOC111104684	mucin-17-like	18.3356	2.58363	1.67118	0.000754937	0.0222284
LOC111127728	insulinoma-associated protein 1a-like	114.136	2.58473	0.58414	2.64e-06	0.00021048
LOC111130384	zwei Ig domain protein zig-8-like	58.9006	2.58532	0.52605	3.3e-07	3.57e-05
LOC111116031	perlucin-like protein	19.4275	2.58559	1.65213	0.000745753	0.0220082
LOC111126021	nmrA-like family domain-containing protein 1	29.4591	2.58561	1.42877	0.000604343	0.0186451
LOC111133478	uncharacterized LOC111133478	461.457	2.58696	0.506202	1.26e-07	1.59e-05
LOC111104103	copine-9-like	28.7386	2.58822	1.03945	0.000233114	0.00862078
LOC111125504	glutamic acid-rich protein-like	152.7	2.5897	0.901424	0.000124077	0.0051436
LOC111114657	uncharacterized LOC111114657	302.746	2.59008	0.491907	5.64e-08	8.09e-06
LOC111115885	uncharacterized LOC111115885	33.5562	2.59058	1.41202	0.000584553	0.0181211
LOC111104355	uncharacterized LOC111104355	24.3562	2.59084	0.921096	0.000137468	0.00555597
LOC111128142	sacsin-like	16.7751	2.59199	1.41197	0.000582991	0.0181017
LOC111128432	stabilizer of axonemal microtubules 2-like	102.662	2.59213	0.855513	9.39e-05	0.00410344
LOC111123369	brain-specific homeobox protein homolog	41.9331	2.59471	0.808025	6.69e-05	0.00308933
LOC111121288	annexin A4-like	48.1058	2.59521	1.21227	0.000391351	0.0131992
LOC111125035	ankyrin repeat domain-containing protein 50-like	98.3248	2.59605	0.556889	1.02e-06	9.53e-05
LOC111137824	ileal sodium/bile acid cotransporter-like	57.4418	2.59652	0.516986	1.95e-07	2.28e-05
LOC111116532	uncharacterized LOC111116532	246.739	2.59887	0.802763	6.34e-05	0.00295966
LOC111134877	uncharacterized LOC111134877	276.245	2.5993	0.447163	2.58e-09	5.4e-07
LOC111124671	E3 ubiquitin-protein ligase TRIM56-like	76.9086	2.60094	0.895593	0.000116939	0.0049055
LOC111120607	carbonic anhydrase-like	31.5762	2.6031	0.596876	3.3e-06	0.00025489
LOC111121142	uncharacterized LOC111121142	606.482	2.60315	0.510823	1.34e-07	1.68e-05
LOC111104042	organic cation transporter protein-like	24.8848	2.60725	1.1038	0.00028072	0.0100455
LOC111105955	uncharacterized LOC111105955	75.2852	2.60822	1.19083	0.000361286	0.0124183
LOC111110019	uncharacterized LOC111110019	71.945	2.60987	0.621735	5.76e-06	0.000405765
LOC111135182	serine/arginine repetitive matrix protein 1-like	1477.84	2.6133	0.665858	1.3e-05	0.000791697
LOC111137960	proteoglycan 4-like	83.8729	2.61349	0.763908	4.35e-05	0.00217324
LOC111132299	protein starmaker-like	80.5693	2.61513	0.607259	3.99e-06	0.000295754
LOC111099091	uncharacterized LOC111099091	28.6655	2.61544	0.909851	0.00012227	0.00509053
LOC111103874	suppressor of tumorigenicity 14 protein homolog	84.2914	2.61612	0.816983	6.74e-05	0.00310873
LOC111120598	sperm flagellar protein 2-like	209.249	2.61659	0.509602	1.09e-07	1.42e-05
LOC111134208	glutathione S-transferase-like	94.9284	2.61778	0.646553	9.12e-06	0.000589588
LOC111104568	uncharacterized LOC111104568	27.0397	2.61801	1.0138	0.000198136	0.00752122
LOC111125463	hemicentin-1-like	141.823	2.62147	0.608101	3.91e-06	0.000291963
LOC111131589	ankyrin-3-like	30.4958	2.62209	0.896698	0.000111845	0.0047328
LOC111103074	uncharacterized LOC111103074	147.69	2.6226	0.761797	4.14e-05	0.00210048
LOC111104786	histidine-rich glycoprotein-like	40.1352	2.62726	0.590857	2.38e-06	0.000194587
LOC111104249	four-jointed box protein 1-like	183.804	2.6276	1.06548	0.000236481	0.00871201
LOC111103519	uncharacterized protein C17orf98-like	72.4239	2.63006	1.10065	0.000265418	0.00958876
LOC111135648	uncharacterized LOC111135648	94.6392	2.63159	0.732698	2.97e-05	0.00157735
LOC111117987	R-spondin-3-like	39.3879	2.63876	0.958029	0.000148132	0.00590682
LOC111115052	uncharacterized LOC111115052	11.2231	2.63945	1.24276	0.000387162	0.0131151
LOC111135067	serine/threonine-protein kinase H1 homolog	251.868	2.63972	0.691787	1.72e-05	0.00100375
LOC111103512	uncharacterized LOC111103512	395.63	2.64656	0.570712	1.1e-06	0.000101567
LOC111102630	uncharacterized LOC111102630	18.7523	2.64694	1.4428	0.000550739	0.017379
LOC111118043	uncharacterized LOC111118043	90.6942	2.65454	1.15169	0.000296094	0.0105275
LOC111100620	uncharacterized LOC111100620	170.663	2.65478	0.642424	6.95e-06	0.000467981
LOC111117734	uncharacterized LOC111117734	67.3952	2.65588	0.961397	0.00014483	0.00580504
LOC111119297	uncharacterized LOC111119297	358.459	2.6569	1.03929	0.00020186	0.00764758
LOC111130845	uncharacterized LOC111130845	44.8967	2.65727	1.50086	0.00058073	0.0180667
LOC111111855	glutamate-rich protein 3-like	369.916	2.65838	0.564286	7.96e-07	7.72e-05
LOC111118419	uncharacterized LOC111118419	186.752	2.66149	0.937649	0.000127131	0.00523657
LOC111109300	reticulocyte-binding protein 2 homolog a-like	9.05336	2.66251	1.27691	0.000400165	0.013473
LOC111136656	uncharacterized LOC111136656	5.43959	2.66846	2.94856	0.000549297	0.0173607
LOC111120917	von Willebrand factor D and EGF domain-containing protein-like	373.642	2.67349	1.0585	0.000209634	0.00788042
LOC111117697	centromere-associated protein E-like	171.769	2.67486	0.853369	7.47e-05	0.00338989
LOC111117039	calpain-5-like	112.82	2.67988	0.546957	3.33e-07	3.59e-05
LOC111118187	uncharacterized LOC111118187	31.3871	2.68265	1.46264	0.000529446	0.0168444
LOC111131747	inner centromere protein-like	74.2365	2.68469	0.566001	6.79e-07	6.67e-05
LOC111117622	uncharacterized LOC111117622	315.208	2.68703	0.711532	1.86e-05	0.00107867
LOC111123992	furin-like protease kpc-1	199.127	2.68987	0.625148	3.88e-06	0.000290388
LOC111119413	uncharacterized LOC111119413	98.9153	2.69097	0.891582	9.16e-05	0.00400789
LOC111102120	uncharacterized LOC111102120	17.2484	2.69122	0.98598	0.000149964	0.00596145
LOC111099933	calcium and integrin-binding protein 1-like	14.0478	2.69157	1.53534	0.000565641	0.0177193
LOC111130629	leucine-rich repeat-containing protein 74B-like	118.151	2.69166	0.961316	0.000133453	0.00545164
LOC111135074	protein polyglycylase TTLL10-like	211.399	2.6938	0.847924	6.83e-05	0.00313834
LOC111114882	uncharacterized LOC111114882	134.088	2.69541	0.572593	7.9e-07	7.68e-05
LOC111120403	uncharacterized LOC111120403	8.05013	2.70268	1.44167	0.000496127	0.0159548
LOC111131460	ankyrin repeat domain-containing protein 50-like	6.58831	2.70516	1.63581	0.000597491	0.0184778
LOC111127150	uncharacterized threonine-rich GPI-anchored glycoprotein PJ4664.02-like	327.954	2.70585	0.582632	1.03e-06	9.58e-05
LOC111107835	uncharacterized LOC111107835	70.2372	2.70618	0.821221	5.4e-05	0.00258139
LOC111102457	uncharacterized LOC111102457	48.0913	2.71475	0.562513	4.58e-07	4.69e-05
LOC111127527	heat shock 70 kDa protein 12B-like	65.5614	2.71767	1.03788	0.000176371	0.00682892
LOC111116008	matrilin-2-like	54.8115	2.71801	0.929752	0.000106675	0.00454886
LOC111099476	uncharacterized LOC111099476	83.1253	2.72123	0.638554	4.4e-06	0.000319708
LOC111134572	kinesin-like protein KIF28P	174.303	2.72455	0.737767	2.25e-05	0.00125478
LOC111110309	uncharacterized LOC111110309	8.59933	2.72672	1.3689	0.000423684	0.0141297
LOC111115959	transmembrane protein 233-like	289.925	2.73151	0.6187	2.53e-06	0.000203647
LOC111109984	kunitz-type serine protease inhibitor A-like	49.9842	2.7331	0.905851	8.98e-05	0.00394487
LOC111126445	uncharacterized LOC111126445	159.34	2.73939	0.822437	4.95e-05	0.00240978
LOC111128244	aspartate, glycine, lysine and serine-rich protein-like	64.4535	2.73995	1.25228	0.000326232	0.0114518
LOC111121822	spermatogenesis-associated protein 6-like	200.367	2.74715	0.524865	5.95e-08	8.51e-06
LOC111119904	acetylcholine receptor subunit alpha-like	23.4452	2.7472	0.728126	1.83e-05	0.00105808
LOC111119921	protein spalten-like	84.6896	2.75067	0.958194	0.000114563	0.0048215
LOC111133728	uncharacterized protein C2orf50-like	128.977	2.76464	0.526397	5.34e-08	7.75e-06
LOC111125734	uncharacterized LOC111125734	178.484	2.76688	0.931768	9.58e-05	0.0041619
LOC111130260	neurogenic locus notch homolog protein 1-like	63.0806	2.76869	0.737079	1.88e-05	0.0010878
LOC111114743	sulfotransferase 1A1-like	18.5922	2.7699	1.25057	0.000306485	0.0108571
LOC111134529	transient receptor potential cation channel subfamily M member 8-like	70.9875	2.771	0.561025	2.59e-07	2.89e-05
LOC111118218	uncharacterized LOC111118218	11.2448	2.77224	1.11073	0.000205142	0.00772653
LOC111128803	uncharacterized LOC111128803	97.3776	2.77421	1.01784	0.000143415	0.0057543
LOC111122906	uncharacterized LOC111122906	137.777	2.7792	0.552017	1.61e-07	1.96e-05
LOC111129022	calmodulin-A-like	9.30836	2.78063	1.14384	0.000224379	0.00836707
LOC111125802	uncharacterized LOC111125802	61.5937	2.78431	0.927615	8.96e-05	0.00394283
LOC111134588	sodium- and chloride-dependent glycine transporter 1-like	106.382	2.78625	0.939885	9.55e-05	0.00415505
LOC111118310	uncharacterized LOC111118310	72.7121	2.7874	0.80517	3.68e-05	0.00190387
LOC111137274	interferon-induced very large GTPase 1-like	88.7554	2.78944	0.790818	3.19e-05	0.00168576
LOC111125479	uncharacterized LOC111125479	93.9855	2.79499	0.722642	1.39e-05	0.000842852
LOC111116752	multiple epidermal growth factor-like domains protein 10	56.9093	2.79587	0.711898	1.18e-05	0.00072987
LOC111101420	hepatoma-derived growth factor-related protein 2-like	82.5295	2.79761	0.635297	2.53e-06	0.000203647
LOC111134864	tektin-3-like	172.163	2.80147	0.499049	7.09e-09	1.31e-06
LOC111107480	uncharacterized LOC111107480	23.6516	2.8017	1.02764	0.000140642	0.00565474
LOC111138492	uncharacterized LOC111138492	44.4818	2.80282	1.09077	0.000179468	0.00693859
LOC111131415	beta-1,4-galactosyltransferase 2-like	5.56751	2.80366	1.32516	0.000337464	0.0117502
LOC111118084	uncharacterized LOC111118084	139.242	2.80626	0.825367	4.14e-05	0.00210048
LOC111124421	uncharacterized LOC111124421	180.169	2.80627	1.14032	0.000210503	0.0079054
LOC111099590	uncharacterized LOC111099590	68.1067	2.80703	0.626684	1.88e-06	0.000161043
LOC111123883	peroxidase-like protein	74.21	2.80787	0.677259	6.13e-06	0.00042581
LOC111125238	uncharacterized LOC111125238	371.1	2.80913	0.71302	1.13e-05	0.000703241
LOC111135960	uncharacterized LOC111135960	176.471	2.80957	0.876324	6.08e-05	0.00286217
LOC111114646	calexcitin-2-like	19.532	2.81219	0.817986	3.82e-05	0.00196474
LOC111107282	uncharacterized LOC111107282	67.0545	2.81531	0.636586	2.33e-06	0.00019173
LOC111135089	tektin-1-like	340.916	2.81647	0.532179	4.14e-08	6.17e-06
LOC111110939	uncharacterized LOC111110939	136.163	2.82066	0.60471	8.73e-07	8.36e-05
LOC111103088	immune-associated nucleotide-binding protein 12-like	9.68135	2.82095	1.03777	0.000140582	0.00565474
LOC111131213	leucine-rich repeat-containing protein 74B-like	36.4095	2.82468	0.568785	2.18e-07	2.5e-05
LOC111129455	VWFA and cache domain-containing protein 1-like	75.5189	2.82506	0.841462	4.48e-05	0.00222437
LOC111109540	cysteine and tyrosine-rich protein 1-like	31.7872	2.8253	0.880717	6e-05	0.00283944
LOC111104056	uncharacterized LOC111104056	181.819	2.82662	1.1056	0.000179786	0.0069403
LOC111108725	metalloproteinase inhibitor 3-like	83.4665	2.82693	0.830777	4.07e-05	0.00207216
LOC111102847	leucine-rich repeat-containing protein 74A-like	13.6411	2.82971	1.65718	0.000483136	0.0155888
LOC111134589	sodium- and chloride-dependent glycine transporter 1-like	40.1503	2.83001	1.01625	0.000125547	0.00519344
LOC111137994	uncharacterized LOC111137994	64.7347	2.83439	0.769344	2.17e-05	0.0012189
LOC111114977	serine/arginine repetitive matrix protein 2-like	15.7616	2.83531	0.748606	1.68e-05	0.000980945
LOC111113633	uncharacterized LOC111113633	127.002	2.83758	0.6605	3.64e-06	0.000275599
LOC111124241	tetraspanin-9-like	81.4252	2.83879	1.1315	0.000191216	0.00730147
LOC111125059	tubulin beta chain-like	419.647	2.84198	0.577178	2.64e-07	2.92e-05
LOC111126081	uncharacterized protein C7orf57 homolog	105.811	2.84374	0.63165	1.68e-06	0.000146405
LOC111119867	protein TBATA-like	82.8137	2.84863	0.617636	1.07e-06	9.92e-05
LOC111105849	uncharacterized LOC111105849	122.012	2.85164	0.58685	3.55e-07	3.81e-05
LOC111130245	phospholipid scramblase 1-like	45.9331	2.85478	0.749407	1.57e-05	0.000931539
LOC111107974	uncharacterized LOC111107974	38.3203	2.85685	0.822191	3.44e-05	0.00180137
LOC111111479	cyclic nucleotide-binding domain-containing protein 2-like	170.507	2.86361	0.966966	9.14e-05	0.00400208
LOC111109648	fucolectin-7-like	314.959	2.86404	1.45084	0.000371163	0.0126506
LOC111111212	tripartite motif-containing protein 45-like	54.729	2.86613	0.87378	5.09e-05	0.00245473
LOC111124807	myosin-3-like	178.355	2.87093	0.903944	6.19e-05	0.00290998
LOC111117549	uncharacterized LOC111117549	25.6851	2.87467	1.01709	0.000113695	0.00479537
LOC111136389	amyloid beta A4 protein-like	315.083	2.8772	0.579686	2.12e-07	2.45e-05
LOC111110591	sodium-dependent proline transporter-like	91.5204	2.87922	0.777465	2.01e-05	0.00114476
LOC111099977	oncoprotein-induced transcript 3 protein-like	113.626	2.88009	0.870708	4.78e-05	0.00234257
LOC111125323	cilia- and flagella-associated protein 91-like	163.721	2.88509	0.690903	5.29e-06	0.000377512
LOC111120894	uncharacterized LOC111120894	38.3794	2.887	1.09554	0.000152298	0.00604183
LOC111107408	uncharacterized LOC111107408	98.2012	2.89037	0.652043	2.13e-06	0.00017741
LOC111136456	uncharacterized LOC111136456	11.8446	2.89136	0.768142	1.72e-05	0.00100375
LOC111104393	uncharacterized LOC111104393	17.1351	2.89142	0.888693	5.27e-05	0.00252763
LOC111134960	uncharacterized LOC111134960	61.8293	2.89315	0.923749	6.62e-05	0.00306282
LOC111123731	uncharacterized LOC111123731	84.4401	2.89362	0.871789	4.63e-05	0.0022827
LOC111133667	uncharacterized LOC111133667	12.482	2.89637	0.920916	6.45e-05	0.00299776
LOC111126341	UPF0686 protein C11orf1-like	53.5994	2.89986	0.698812	5.7e-06	0.000402291
LOC111136581	uncharacterized LOC111136581	155.997	2.90018	0.565303	9.04e-08	1.21e-05
LOC111121486	orexin receptor type 2-like	47.4372	2.90309	1.05658	0.000126337	0.0052094
LOC111109159	uncharacterized LOC111109159	210.968	2.90533	1.07498	0.000135318	0.005492
LOC111123953	innexin unc-9-like	61.7707	2.90621	0.794392	2.2e-05	0.00123504
LOC111135822	uncharacterized LOC111135822	26.5097	2.90843	0.962831	7.99e-05	0.00359937
LOC111125669	beta-1,3-galactosyltransferase 1-like	107.124	2.92306	0.712211	6.48e-06	0.000448289
LOC111122589	ETV5-related protein Ets96B-like	323.478	2.92548	0.669233	2.61e-06	0.000208622
LOC111108748	uncharacterized LOC111108748	191.758	2.92718	0.813217	2.49e-05	0.00136778
LOC111102374	E3 ubiquitin-protein ligase TRIM71-like	94.2723	2.93317	0.723471	7.51e-06	0.000500154
LOC111130008	calcium-binding protein LPS1-alpha-like	37.9652	2.93528	1.09216	0.000135218	0.005492
LOC111126628	uncharacterized LOC111126628	77.2934	2.93697	1.1683	0.000174727	0.0067788
LOC111117537	tripartite motif-containing protein 54-like	24.7151	2.94008	1.41771	0.000305267	0.0108238
LOC111135141	GTP-binding protein YPTM2-like	349.016	2.94415	0.543407	1.89e-08	3.05e-06
LOC111137884	uncharacterized LOC111137884	118.673	2.94425	1.02704	0.000101049	0.00434723
LOC111133523	uncharacterized LOC111133523	58.7957	2.9465	0.740039	9.22e-06	0.000591998
LOC111103097	transcription initiation factor TFIID subunit 3-like	8.46802	2.94916	1.57657	0.000364835	0.0124899
LOC111124684	kinesin-like protein KIF28P	336.456	2.95033	0.612836	4.05e-07	4.26e-05
LOC111121182	uncharacterized LOC111121182	957.127	2.95034	0.599903	2.49e-07	2.81e-05
LOC111124887	armadillo repeat-containing protein 4-like	350.109	2.95067	0.52382	5.62e-09	1.06e-06
LOC111103784	uncharacterized LOC111103784	49.3202	2.95354	0.742053	9.21e-06	0.000591998
LOC111105991	uncharacterized LOC111105991	20.1833	2.95519	0.899306	4.74e-05	0.00233064
LOC111111620	flocculation protein FLO11-like	58.7902	2.96126	0.895366	4.53e-05	0.00224311
LOC111129539	von Willebrand factor D and EGF domain-containing protein-like	1467.56	2.96985	0.595299	1.73e-07	2.08e-05
LOC111113216	myomodulin neuropeptides 2-like	44.0445	2.96992	1.03335	9.79e-05	0.00423805
LOC111104697	uncharacterized LOC111104697	68.9036	2.97118	0.996562	8.17e-05	0.00366122
LOC111130504	uncharacterized LOC111130504	37.2355	2.97204	0.676683	2.33e-06	0.00019173
LOC111135541	D-glucuronyl C5-epimerase-like	239.35	2.97414	0.569218	5.2e-08	7.57e-06
LOC111108051	complement C1q-like protein 3	7.94162	2.97579	1.20878	0.000181386	0.00698814
LOC111137260	prostaglandin E2 receptor EP4 subtype-like	8.27477	2.97804	1.21	0.000181148	0.00698593
LOC111123972	tripartite motif-containing protein 2-like	67.9491	2.98328	0.929299	5.37e-05	0.0025723
LOC111105826	protein SSUH2 homolog	42.2719	2.98578	1.00355	8.16e-05	0.00366122
LOC111117553	DBH-like monooxygenase protein 1	29.8365	2.98636	0.782833	1.42e-05	0.000856712
LOC111124913	cilia- and flagella-associated protein 45-like	215.7	2.99024	0.630594	5.44e-07	5.48e-05
LOC111115938	tripartite motif-containing protein 55-like	150.092	2.99029	0.545723	1.29e-08	2.24e-06
LOC111131348	von Willebrand factor A domain-containing protein 5A-like	21.2083	2.99521	1.04554	9.73e-05	0.00422059
LOC111106557	uncharacterized LOC111106557	9.24909	3.00211	1.69178	0.000359178	0.0123838
LOC111100446	uncharacterized LOC111100446	37.895	3.00293	1.09814	0.000118819	0.00496819
LOC111114671	uncharacterized LOC111114671	59.148	3.00529	0.964216	6.28e-05	0.00293181
LOC111124277	von Willebrand factor A domain-containing protein 5A-like	222.062	3.00684	0.704655	3.56e-06	0.000270536
LOC111130111	serine/arginine repetitive matrix protein 1-like	241.466	3.01143	0.542314	8.41e-09	1.51e-06
LOC111106751	uncharacterized LOC111106751	23.7776	3.01161	0.714901	4.28e-06	0.000312426
LOC111100621	uncharacterized LOC111100621	107.566	3.01539	0.608937	2e-07	2.33e-05
LOC111138151	uncharacterized LOC111138151	179.832	3.01562	0.858129	2.84e-05	0.00151403
LOC111131081	cdc42 homolog	11.6112	3.01749	0.921479	4.63e-05	0.0022827
LOC111104586	uncharacterized LOC111104586	78.964	3.01982	0.914661	4.39e-05	0.00219017
LOC111108500	uncharacterized LOC111108500	1755.83	3.02246	0.68171	1.91e-06	0.000162125
LOC111136375	LIM/homeobox protein Lhx1-like	40.412	3.0271	1.58002	0.000315704	0.0111226
LOC111118110	high-affinity choline transporter 1-like	22.0911	3.02868	0.932069	4.82e-05	0.00236044
LOC111134453	uncharacterized LOC111134453	59.7524	3.0287	0.71725	4.08e-06	0.000301994
LOC111108587	uncharacterized LOC111108587	397.419	3.02954	0.695973	2.58e-06	0.000206469
LOC111099780	trichohyalin-like	46.2781	3.03278	1.57391	0.000310501	0.0109592
LOC111108741	meiosis expressed gene 1 protein homolog	53.5491	3.0355	0.689035	2.11e-06	0.000176289
LOC111110394	uncharacterized LOC111110394	22.3017	3.03678	1.26003	0.000182944	0.00703419
LOC111120919	uncharacterized LOC111120919	68.039	3.03855	0.71086	3.39e-06	0.00026018
LOC111119327	calcyphosin-like protein	161.168	3.03947	0.576759	3.87e-08	5.88e-06
LOC111122037	uncharacterized LOC111122037	7.3174	3.04229	1.97702	0.000358386	0.0123675
LOC111122393	uncharacterized LOC111122393	362.431	3.04426	0.64617	5.95e-07	5.94e-05
LOC111099184	transcription factor HES-4-like	494.221	3.04487	0.672376	1.29e-06	0.000117378
LOC111122601	uncharacterized LOC111122601	278.42	3.04746	0.930981	4.54e-05	0.00224434
LOC111117528	glutamic acid-rich protein-like	23.3018	3.05175	0.785167	1.11e-05	0.000695515
LOC111111329	kynurenine formamidase-like	35.1983	3.05208	0.662532	9.29e-07	8.8e-05
LOC111099191	uncharacterized LOC111099191	33.6301	3.05733	0.640098	4.39e-07	4.52e-05
LOC111126939	uncharacterized LOC111126939	16.2882	3.05781	1.28253	0.000184998	0.00709906
LOC111105336	GTPase IMAP family member 4-like	131.066	3.06106	0.810485	1.48e-05	0.000886725
LOC111134878	uncharacterized LOC111134878	36.8311	3.06535	1.31361	0.000195545	0.00744477
LOC111122660	beta-1,3-galactosyltransferase 1-like	101.148	3.06734	0.719206	3.42e-06	0.000261403
LOC111107973	transient receptor potential cation channel subfamily M member 3-like	45.9155	3.06916	0.735974	4.7e-06	0.000338428
LOC111131083	uncharacterized LOC111131083	22.5851	3.07366	0.824154	1.65e-05	0.000972245
LOC111118980	uncharacterized LOC111118980	36.8259	3.07554	0.938928	4.42e-05	0.00220216
LOC111109613	uncharacterized LOC111109613	55.0973	3.0756	0.524046	1.26e-09	2.83e-07
LOC111099880	uncharacterized LOC111099880	98.4072	3.07665	0.784265	9.88e-06	0.000627506
LOC111105055	adapter protein CIKS-like	24.6806	3.08157	0.865773	2.44e-05	0.00134313
LOC111106032	uncharacterized LOC111106032	228.893	3.08535	0.598992	6.92e-08	9.67e-06
LOC111106302	uncharacterized LOC111106302	5.85933	3.08891	1.55982	0.000274798	0.00989071
LOC111136765	ras-related protein Rap-2a-like	31.0465	3.09008	1.0296	7.16e-05	0.00327863
LOC111109435	uncharacterized LOC111109435	428.627	3.09041	0.856663	2.17e-05	0.00122178
LOC111120911	von Willebrand factor D and EGF domain-containing protein-like	64.6104	3.09189	0.920227	3.69e-05	0.00190736
LOC111115702	perlucin-like protein	419.317	3.09811	0.866481	2.32e-05	0.00128916
LOC111106263	uncharacterized LOC111106263	80.6808	3.10221	0.733534	3.76e-06	0.000283007
LOC111116249	low affinity immunoglobulin epsilon Fc receptor-like	22.603	3.10846	1.32578	0.000183641	0.00705398
LOC111120821	glycoprotein-N-acetylgalactosamine 3-beta-galactosyltransferase 1-like	29.553	3.11054	0.6057	7.31e-08	1.01e-05
LOC111136981	mucin-5AC-like	110.702	3.11207	0.620163	1.32e-07	1.66e-05
LOC111135415	uncharacterized protein C1orf158 homolog	86.1023	3.1154	0.791213	9.19e-06	0.000591998
LOC111137296	ankyrin repeat domain-containing protein 34B-like	53.197	3.11653	1.11811	9.87e-05	0.00426252
LOC111104131	histamine H2 receptor-like	161.876	3.11721	0.769963	6.63e-06	0.000457009
LOC111122033	forkhead box protein J1-B-like	391.44	3.11924	0.899221	2.89e-05	0.00153444
LOC111106884	uncharacterized LOC111106884	21.9614	3.12591	1.22036	0.000135902	0.00550995
LOC111134876	uncharacterized LOC111134876	580.81	3.13216	0.598756	4.36e-08	6.47e-06
LOC111126948	uncharacterized LOC111126948	14.991	3.13395	1.19162	0.000122449	0.00509251
LOC111121558	uncharacterized LOC111121558	123.439	3.13406	0.806612	1.05e-05	0.000659515
LOC111133947	uncharacterized LOC111133947	348.829	3.13494	0.5316	1.01e-09	2.27e-07
LOC111115718	uncharacterized LOC111115718	93.377	3.136	0.610239	7.01e-08	9.73e-06
LOC111122599	retrograde protein of 51 kDa-like	487.684	3.13662	0.447225	6.59e-13	2.77e-10
LOC111106556	thymidine kinase 2, mitochondrial-like	25.0644	3.13849	1.52136	0.000238819	0.00877832
LOC111120791	hippocalcin-like protein 4	67.3586	3.13896	0.700284	1.43e-06	0.000129041
LOC111101381	uncharacterized LOC111101381	67.7018	3.14215	0.906804	2.85e-05	0.00151923
LOC111119877	NAD-dependent protein deacetylase Sirt6-like	16.4218	3.14557	0.936192	3.53e-05	0.00184275
LOC111130642	protein dispatched homolog 1-like	130.214	3.1464	1.0891	8.18e-05	0.00366319
LOC111120870	uncharacterized LOC111120870	20.8878	3.14706	0.883978	2.31e-05	0.00128518
LOC111134593	uncharacterized LOC111134593	134.585	3.14813	0.753229	4.26e-06	0.000312426
LOC111129082	uncharacterized LOC111129082	353.368	3.14954	0.708022	1.62e-06	0.00014163
LOC111126347	LIM homeobox transcription factor 1-beta-like	136.177	3.15321	0.578695	1.32e-08	2.27e-06
LOC111137284	cysteine and tyrosine-rich protein 1-like	8.76844	3.16003	1.50619	0.000224525	0.00836707
LOC111121573	tektin-4-like	407.323	3.16153	0.603713	4.11e-08	6.17e-06
LOC111110563	uncharacterized LOC111110563	12.0942	3.16666	0.949962	3.65e-05	0.00189914
LOC111110676	uncharacterized LOC111110676	351.621	3.16713	0.893378	2.35e-05	0.00129855
LOC111122706	glycine receptor subunit alpha-2-like	101.394	3.17721	0.722282	1.91e-06	0.000162124
LOC111099926	uncharacterized LOC111099926	52.4708	3.18123	0.941845	3.3e-05	0.00174227
LOC111136420	gamma-glutamyltranspeptidase 1-like	212.943	3.18176	0.494151	3.22e-11	9.82e-09
LOC111125818	tryptophan 2,3-dioxygenase-like	108.484	3.18233	0.769272	4.75e-06	0.00034157
LOC111125246	transmembrane protein 79-like	24.9939	3.18475	1.32186	0.000155089	0.00613998
LOC111136558	von Willebrand factor A domain-containing protein 2-like	31.3137	3.1872	1.02521	5.45e-05	0.0025977
LOC111110830	uncharacterized LOC111110830	78.4555	3.19	0.792828	6.71e-06	0.000458831
LOC111138026	tetraspanin-9-like	207.338	3.19428	0.678354	5.23e-07	5.29e-05
LOC111104151	uncharacterized LOC111104151	2519.03	3.19518	0.585564	1.21e-08	2.12e-06
LOC111132937	uncharacterized LOC111132937	214.111	3.20125	0.72753	1.86e-06	0.000159686
LOC111115843	protocadherin Fat 4-like	26.8973	3.20631	1.34773	0.000156698	0.00619102
LOC111124990	ankyrin repeat domain-containing protein 50-like	135.167	3.20753	0.509354	7.87e-11	2.29e-08
LOC111116639	netrin receptor UNC5B-b-like	34.3693	3.20766	0.865599	1.56e-05	0.000929118
LOC111120743	protein grainyhead-like	181.768	3.20972	0.582061	8.67e-09	1.55e-06
LOC111121874	carbohydrate sulfotransferase 9-like	90.5787	3.21268	0.889154	1.93e-05	0.00111063
LOC111131466	myb-like protein V	449.911	3.21331	0.765921	3.81e-06	0.000286081
LOC111101505	cadherin EGF LAG seven-pass G-type receptor 1-like	221.406	3.21655	0.564953	3.11e-09	6.33e-07
LOC111116867	E3 ubiquitin-protein ligase TRIM71-like	62.3545	3.21711	1.30197	0.000138173	0.00557865
LOC111118469	uncharacterized LOC111118469	153.095	3.21878	0.802227	6.76e-06	0.000460098
LOC111123585	uncharacterized LOC111123585	15.2011	3.22564	1.70917	0.000238962	0.00877832
LOC111109270	uncharacterized LOC111109270	341.613	3.22574	0.653793	1.79e-07	2.13e-05
LOC111109886	IQ and ubiquitin-like domain-containing protein	152.704	3.22864	0.67092	3.17e-07	3.43e-05
LOC111112857	perlucin-like protein	282.636	3.22952	1.02964	4.98e-05	0.00241988
LOC111120610	receptor-type guanylate cyclase Gyc76C-like	219.797	3.22987	0.680421	4.26e-07	4.42e-05
LOC111101241	endochitinase A-like	40.5745	3.23106	1.07449	6.21e-05	0.00291218
LOC111118895	uncharacterized LOC111118895	94.7711	3.23183	0.879404	1.64e-05	0.000971292
LOC111121555	uncharacterized LOC111121555	41.4432	3.23201	0.889056	1.8e-05	0.00104742
LOC111122158	cadherin-23-like	382.954	3.23409	0.704087	8.29e-07	8e-05
LOC111126267	BTB/POZ domain-containing protein KCTD4-like	5.76572	3.23453	1.87893	0.000254106	0.00925562
LOC111129936	radial spoke head protein 9 homolog	212.036	3.23577	0.538094	4.53e-10	1.15e-07
LOC111122684	uncharacterized LOC111122684	652.144	3.23978	0.738328	1.87e-06	0.000160372
LOC111119104	uncharacterized LOC111119104	221.382	3.24164	0.594654	1.19e-08	2.09e-06
LOC111130244	phospholipid scramblase 1-like	154.381	3.24398	0.609465	2.4e-08	3.82e-06
LOC111125278	innexin unc-9-like	127.131	3.24551	0.659523	1.86e-07	2.19e-05
LOC111100541	uncharacterized LOC111100541	58.7029	3.25155	0.764585	3.02e-06	0.000236388
LOC111134338	uncharacterized LOC111134338	49.2628	3.25388	0.860016	1.23e-05	0.00075393
LOC111101346	uncharacterized LOC111101346	39.6548	3.26182	1.00974	4.07e-05	0.00207216
LOC111108373	amidase-like	16.748	3.27298	1.1337	7.22e-05	0.00329845
LOC111129209	uncharacterized LOC111129209	133.701	3.27365	0.586498	5.57e-09	1.06e-06
LOC111107375	uncharacterized LOC111107375	187.701	3.27847	1.64074	0.000205026	0.00772653
LOC111123321	piRNA biogenesis protein EXD1-like	82.1906	3.28226	0.808875	5.55e-06	0.000392606
LOC111129507	annexin A6-like	342.942	3.28242	0.713728	7.71e-07	7.52e-05
LOC111127602	uncharacterized LOC111127602	202.223	3.28595	0.714052	7.59e-07	7.42e-05
LOC111102780	uncharacterized LOC111102780	127.802	3.2864	0.761907	2.35e-06	0.000193083
LOC111118220	beta-1,3-galactosyltransferase brn-like	113.27	3.29159	0.707264	6.03e-07	5.99e-05
LOC111102303	uromodulin-like	98.6715	3.29258	0.844163	8.69e-06	0.000566705
LOC111133361	proline-rich proteoglycan 2-like	67.9429	3.293	0.701887	5.11e-07	5.18e-05
LOC111106012	uncharacterized LOC111106012	135.341	3.30049	0.712494	6.56e-07	6.48e-05
LOC111114510	uncharacterized LOC111114510	189.234	3.30412	0.71549	6.95e-07	6.81e-05
LOC111123954	innexin unc-9-like	186.169	3.30483	0.744462	1.44e-06	0.000129385
LOC111116555	uncharacterized LOC111116555	220.3	3.30901	1.02662	3.93e-05	0.00201909
LOC111138023	uncharacterized LOC111138023	69.7194	3.31129	0.709647	5.6e-07	5.61e-05
LOC111106038	uncharacterized LOC111106038	185.494	3.31847	0.628897	2.84e-08	4.45e-06
LOC111101170	E3 ubiquitin-protein ligase TRIM33-like	69.1504	3.31867	0.732758	9.92e-07	9.3e-05
LOC111102518	uncharacterized LOC111102518	733.899	3.31906	0.546513	2.89e-10	7.77e-08
LOC111121973	forkhead box protein J1-B-like	139.39	3.32358	1.08091	5.03e-05	0.0024391
LOC111125405	protocadherin beta-15-like	143.709	3.32953	0.861249	9.2e-06	0.000591998
LOC111130597	sushi, von Willebrand factor type A, EGF and pentraxin domain-containing protein 1-like	256.906	3.33082	0.74552	1.25e-06	0.000114122
LOC111113021	calmodulin-A-like	19.1805	3.33533	0.709657	4.71e-07	4.8e-05
LOC111119965	uncharacterized LOC111119965	67.7955	3.3417	0.850833	7.66e-06	0.000509781
LOC111121243	uncharacterized LOC111121243	423.687	3.34329	0.810224	4.2e-06	0.00030994
LOC111123908	uncharacterized LOC111123908	12.4916	3.34393	1.14	6.2e-05	0.00291126
LOC111120669	uncharacterized LOC111120669	12.213	3.34481	1.53917	0.000161138	0.00632128
LOC111118519	neurocalcin-delta-like	74.6242	3.34584	0.738688	9.62e-07	9.08e-05
LOC111119741	uncharacterized LOC111119741	69.0972	3.34602	0.824858	5.22e-06	0.000372903
LOC111099592	serine-rich adhesin for platelets-like	708.243	3.34908	0.680595	1.67e-07	2.02e-05
LOC111108120	uncharacterized LOC111108120	729.946	3.35075	0.586949	2.48e-09	5.23e-07
LOC111101773	leucine-rich repeat-containing protein 40-like	126.336	3.35521	0.652792	5.57e-08	8.02e-06
LOC111122525	outer dense fiber protein 3-like	126.256	3.35583	0.711537	4.28e-07	4.43e-05
LOC111119896	glyoxalase 3-like	140.596	3.35834	0.739618	9.06e-07	8.63e-05
LOC111101000	uncharacterized LOC111101000	253.874	3.36201	0.749413	1.13e-06	0.000103504
LOC111104797	basic salivary proline-rich protein 2-like	64.7486	3.36232	1.05436	3.95e-05	0.00202721
LOC111111054	outer dense fiber protein 2-like	15.7124	3.36294	1.20549	7.54e-05	0.00341371
LOC111136908	protocadherin-like protein	118.911	3.36617	0.693651	2.26e-07	2.59e-05
LOC111113383	uncharacterized LOC111113383	6459.15	3.36873	1.56928	0.000159195	0.00625138
LOC111132782	cilia- and flagella-associated protein 251-like	65.9342	3.37095	0.90059	1.21e-05	0.000745294
LOC111115998	uncharacterized LOC111115998	41.7137	3.37182	0.751271	1.1e-06	0.00010183
LOC111106982	uncharacterized LOC111106982	71.4279	3.37312	0.77128	1.72e-06	0.000149773
LOC111130659	cdc42 homolog	31.7243	3.37499	0.865753	8.03e-06	0.000531431
LOC111101435	actin cytoskeleton-regulatory complex protein PAN1-like	68.9055	3.37502	0.897913	1.16e-05	0.000718018
LOC111110226	uncharacterized LOC111110226	58.2147	3.37826	0.854197	6.82e-06	0.000462618
LOC111137307	uncharacterized protein C17orf105 homolog	170.877	3.38451	0.692412	1.88e-07	2.2e-05
LOC111115209	uncharacterized LOC111115209	25.3629	3.38689	1.077	4.16e-05	0.0021055
LOC111118189	uncharacterized LOC111118189	446.966	3.38876	0.69173	1.77e-07	2.12e-05
LOC111120726	glycoprotein 3-alpha-L-fucosyltransferase A-like	14.0708	3.38883	1.09473	4.52e-05	0.00224011
LOC111112212	uncharacterized LOC111112212	14.733	3.38887	1.06158	3.82e-05	0.00196474
LOC111119981	uncharacterized LOC111119981	71.8634	3.38947	0.725483	5.01e-07	5.09e-05
LOC111126805	high affinity cGMP-specific 3',5'-cyclic phosphodiesterase 9A-like	13.6415	3.3928	1.24301	7.92e-05	0.00356831
LOC111120140	uncharacterized LOC111120140	22.7476	3.3942	1.22652	7.49e-05	0.00339714
LOC111101576	uncharacterized LOC111101576	27.3935	3.3954	0.861588	6.97e-06	0.000468463
LOC111135634	proteoglycan 4-like	366.686	3.39635	0.667698	6.98e-08	9.72e-06
LOC111109546	uncharacterized LOC111109546	205.507	3.40481	0.747015	8.01e-07	7.75e-05
LOC111116033	matrilin-2-like	53.5592	3.40691	0.814898	3.28e-06	0.000254209
LOC111129679	calmodulin-like protein 12	19.8597	3.40823	1.26938	8.25e-05	0.00368536
LOC111130007	neo-calmodulin-like	40.8704	3.41322	1.01852	2.76e-05	0.00147604
LOC111124989	sodium- and chloride-dependent glycine transporter 1-like	760.854	3.41407	0.59129	1.58e-09	3.46e-07
LOC111130335	WD repeat-containing protein 64-like	159.312	3.41412	0.720228	3.6e-07	3.85e-05
LOC111132726	uncharacterized LOC111132726	140.284	3.42049	0.839604	4.56e-06	0.000329244
LOC111106716	scavenger receptor class F member 2-like	9.27508	3.4211	0.996427	2.32e-05	0.00128688
LOC111106484	uncharacterized LOC111106484	39.0843	3.42205	0.835989	4.29e-06	0.000312476
LOC111102089	TNF receptor-associated factor family protein DDB_G0272098-like	87.9267	3.42449	1.05618	3.35e-05	0.00176005
LOC111099973	von Willebrand factor D and EGF domain-containing protein-like	69.4721	3.42807	0.584613	9.16e-10	2.07e-07
LOC111119454	hillarin-like	145.206	3.42845	0.661389	4.09e-08	6.16e-06
LOC111109570	protein shisa-5-like	92.2944	3.42901	0.855958	5.56e-06	0.000392637
LOC111131494	tctex1 domain-containing protein 1-like	28.5486	3.43019	0.876147	7.22e-06	0.000481703
LOC111111632	kunitz-type serine protease inhibitor A-like	272.411	3.43724	0.639691	1.48e-08	2.48e-06
LOC111122103	uncharacterized LOC111122103	105.198	3.43921	0.580795	6.4e-10	1.52e-07
LOC111134618	uncharacterized LOC111134618	55.874	3.43987	0.815146	2.77e-06	0.000218893
LOC111137550	putative sodium-dependent excitatory amino acid transporter glt-6	10.3669	3.44103	1.33323	9.05e-05	0.00397194
LOC111111018	uncharacterized LOC111111018	15.2142	3.45664	0.879836	6.74e-06	0.000459389
LOC111130003	calmodulin-beta-like	20.8436	3.45743	1.03892	2.74e-05	0.00147006
LOC111130734	AT-rich interactive domain-containing protein 3A-like	72.2103	3.45766	0.754271	6.75e-07	6.65e-05
LOC111118193	uncharacterized LOC111118193	43.9996	3.45848	0.791578	1.59e-06	0.000140389
LOC111100294	organic cation transporter protein-like	247.681	3.45909	0.660347	2.97e-08	4.61e-06
LOC111122899	uncharacterized LOC111122899	110.339	3.47034	0.724498	2.68e-07	2.97e-05
LOC111108260	kunitz-type serine protease inhibitor A-like	31.143	3.47148	0.884083	6.66e-06	0.000458299
LOC111104343	uncharacterized LOC111104343	17.3754	3.47242	0.93218	1.13e-05	0.000703241
LOC111115576	uncharacterized LOC111115576	54.877	3.4725	0.842437	3.69e-06	0.000278695
LOC111134237	uncharacterized LOC111134237	60.5309	3.47403	0.90739	8.68e-06	0.000566705
LOC111122303	uncharacterized LOC111122303	54.4365	3.47459	1.36024	8.93e-05	0.00393306
LOC111137885	uncharacterized LOC111137885	185.84	3.47572	0.802566	1.79e-06	0.000154938
LOC111129465	uncharacterized protein C2orf73 homolog	74.8278	3.47614	0.795202	1.54e-06	0.000136836
LOC111120771	uncharacterized LOC111120771	193.814	3.47731	0.668027	3.45e-08	5.3e-06
LOC111120494	hillarin-like	215.178	3.48289	0.702311	1.19e-07	1.52e-05
LOC111102184	uncharacterized LOC111102184	41.902	3.48346	0.839387	3.33e-06	0.000256154
LOC111105335	GTPase IMAP family member 4-like	82.7216	3.48635	0.781693	1.08e-06	0.000100189
LOC111100535	uncharacterized LOC111100535	7.34605	3.48651	1.94072	0.00016707	0.00652752
LOC111121885	anterior pharynx in excess protein 1-like	13.0563	3.48686	0.997597	1.89e-05	0.00108879
LOC111121393	uncharacterized LOC111121393	268.793	3.49637	0.773936	8.48e-07	8.15e-05
LOC111131643	von Willebrand factor A domain-containing protein 5A-like	27.6478	3.51046	1.10302	3.36e-05	0.00176582
LOC111106493	uncharacterized LOC111106493	86.0608	3.51392	0.902865	6.98e-06	0.000468463
LOC111124719	uncharacterized LOC111124719	162.203	3.51666	0.734439	2.56e-07	2.87e-05
LOC111125767	structural maintenance of chromosomes protein 2-like	180.007	3.52103	1.93822	0.000157058	0.00619893
LOC111127092	deoxyribonuclease-2-alpha-like	12.1501	3.52124	1.52671	0.000109453	0.00464174
LOC111119305	uncharacterized LOC111119305	176.29	3.52133	0.595243	6.03e-10	1.45e-07
LOC111122427	doublesex- and mab-3-related transcription factor A2-like	479.259	3.5255	0.645795	8.34e-09	1.51e-06
LOC111122968	tetraspanin-9-like	47.5366	3.52991	1.20637	4.99e-05	0.00242089
LOC111123239	uncharacterized LOC111123239	18.6796	3.53103	1.12898	3.6e-05	0.00187731
LOC111114656	uncharacterized LOC111114656	32.6956	3.53786	0.815626	1.62e-06	0.00014163
LOC111101717	oncoprotein-induced transcript 3 protein-like	72.8426	3.5387	1.16631	4.17e-05	0.0021055
LOC111105307	uncharacterized LOC111105307	17.1177	3.53973	1.34741	7.45e-05	0.00338936
LOC111119580	uncharacterized LOC111119580	80.9734	3.54189	0.958864	1.13e-05	0.000700667
LOC111124830	uncharacterized LOC111124830	9.36223	3.54434	0.989628	1.46e-05	0.000877796
LOC111124539	kunitz-type U19-barytoxin-Tl1a-like	63.922	3.54473	1.4345	8.9e-05	0.00392447
LOC111130270	uncharacterized LOC111130270	92.9045	3.54503	0.756091	3.86e-07	4.11e-05
LOC111134645	uncharacterized LOC111134645	152.559	3.54595	0.875608	4.24e-06	0.000311874
LOC111128129	uncharacterized LOC111128129	93.2549	3.55854	0.708417	7.88e-08	1.07e-05
LOC111137279	tektin-3-like	133.625	3.56134	0.964341	1.1e-05	0.000690827
LOC111122762	uncharacterized LOC111122762	195.74	3.56387	0.549327	1.57e-11	5.29e-09
LOC111117344	uncharacterized LOC111117344	72.0548	3.56477	0.727903	1.44e-07	1.79e-05
LOC111114979	stabilizer of axonemal microtubules 2-like	153.682	3.56812	0.510851	5.24e-13	2.26e-10
LOC111132882	uncharacterized LOC111132882	65.6494	3.57147	0.66234	1.14e-08	2e-06
LOC111120808	cilia- and flagella-associated protein 52-like	410.579	3.57953	0.542342	7.31e-12	2.65e-09
LOC111130648	uncharacterized LOC111130648	14.8108	3.58612	1.2046	4.28e-05	0.00214341
LOC111135679	lipopolysaccharide-induced tumor necrosis factor-alpha factor homolog	554.996	3.58614	0.611852	7.74e-10	1.79e-07
LOC111134207	glutathione S-transferase-like	60.9	3.60242	0.771847	3.93e-07	4.17e-05
LOC111121091	uncharacterized LOC111121091	139.332	3.60624	0.854102	2.24e-06	0.000185431
LOC111123791	protein FAM166B-like	303.209	3.61092	0.56386	2.57e-11	8.15e-09
LOC111106225	uncharacterized LOC111106225	49.1804	3.61696	0.711508	5.4e-08	7.8e-06
LOC111119447	uncharacterized LOC111119447	43.63	3.61884	0.744841	1.61e-07	1.96e-05
LOC111113641	methylmalonic aciduria and homocystinuria type C protein homolog	25.427	3.61968	0.990547	1.12e-05	0.000698363
LOC111125904	ficolin-2-like	67.1638	3.62261	0.943451	7.01e-06	0.000469579
LOC111106171	uncharacterized LOC111106171	35.6589	3.62859	0.931777	6e-06	0.000418367
LOC111124572	uncharacterized LOC111124572	29.519	3.62923	1.04695	1.68e-05	0.000980945
LOC111116704	uncharacterized LOC111116704	43.1752	3.6293	0.739578	1.26e-07	1.59e-05
LOC111100039	uncharacterized LOC111100039	74.0031	3.63072	0.810512	8.3e-07	8e-05
LOC111135680	cell death-inducing p53-target protein 1 homolog	77.0437	3.6423	0.68864	1.8e-08	2.94e-06
LOC111115121	blastula protease 10-like	11.1421	3.64401	1.30314	5.13e-05	0.00246978
LOC111126224	uncharacterized LOC111126224	57.3541	3.65089	0.879434	2.67e-06	0.00021249
LOC111121455	uncharacterized LOC111121455	80.587	3.66259	0.861307	1.87e-06	0.000160124
LOC111104328	copine-9-like	11.4475	3.66956	1.57684	8.55e-05	0.00378697
LOC111113538	uncharacterized LOC111113538	163.629	3.67509	0.866636	1.91e-06	0.000162124
LOC111133332	uncharacterized LOC111133332	48.5353	3.67687	0.881374	2.41e-06	0.000196397
LOC111123415	retrograde protein of 51 kDa-like	513.289	3.68629	0.56042	7.46e-12	2.68e-09
LOC111120729	tektin-3-like	502.459	3.69056	0.499638	2.44e-14	1.39e-11
LOC111135846	uncharacterized LOC111135846	182.221	3.69473	0.664778	3.87e-09	7.61e-07
LOC111130091	transient receptor potential cation channel subfamily M member 2-like	1009.38	3.69682	0.754485	1.19e-07	1.52e-05
LOC111125932	tetraspanin-1-like	174.038	3.69732	0.746624	9.25e-08	1.23e-05
LOC111102446	uncharacterized LOC111102446	208.132	3.70188	0.768927	1.76e-07	2.12e-05
LOC111129344	myosin-1-like	41.9251	3.70661	1.34781	4.98e-05	0.00241988
LOC111118718	uncharacterized LOC111118718	345.87	3.71789	0.5487	1.88e-12	7.2e-10
LOC111106050	protein shisa-5-like	224.129	3.72156	0.75298	9.36e-08	1.24e-05
LOC111100846	proline-rich transmembrane protein 1-like	1222.68	3.72585	0.514457	6.79e-14	3.46e-11
LOC111131792	netrin receptor UNC5B-b-like	95.0351	3.7322	0.719283	2.69e-08	4.23e-06
LOC111108286	amidase-like	60.4539	3.73739	0.814965	4.6e-07	4.7e-05
LOC111101495	uncharacterized LOC111101495	36.0015	3.73984	0.950259	4.57e-06	0.000329244
LOC111107834	uncharacterized LOC111107834	116.362	3.74267	0.672319	3.45e-09	6.92e-07
LOC111131481	calmodulin-like	37.2457	3.7497	1.18814	2.53e-05	0.00138428
LOC111119777	uncharacterized LOC111119777	26.5188	3.76107	0.770642	1.19e-07	1.52e-05
LOC111135737	uncharacterized LOC111135737	34.8116	3.76247	0.891155	1.79e-06	0.000154938
LOC111125406	protocadherin gamma-B7-like	259.523	3.76761	0.660063	1.49e-09	3.28e-07
LOC111125464	homeobox protein Dlx6a-like	198.089	3.76879	0.814408	3.67e-07	3.92e-05
LOC111127991	uncharacterized LOC111127991	52.5234	3.7789	0.90363	2e-06	0.000168179
LOC111108491	meiosis expressed gene 1 protein homolog	127.359	3.78293	0.714012	1.41e-08	2.38e-06
LOC111129872	uncharacterized LOC111129872	221.069	3.78489	0.617646	1.18e-10	3.39e-08
LOC111119632	trichohyalin-like	153.641	3.78703	0.762321	7.5e-08	1.03e-05
LOC111104667	uncharacterized LOC111104667	136.805	3.80236	1.01199	6.71e-06	0.000458831
LOC111114458	uncharacterized LOC111114458	79.1998	3.80536	0.637851	3.09e-10	8.2e-08
LOC111104271	uncharacterized LOC111104271	16.1763	3.80782	1.57084	6.25e-05	0.00292114
LOC111127485	uncharacterized LOC111127485	42.0958	3.81203	0.773303	8.68e-08	1.16e-05
LOC111125412	protocadherin-11 Y-linked-like	166.608	3.81606	0.74921	3.85e-08	5.87e-06
LOC111122296	uncharacterized LOC111122296	332.396	3.8312	0.563088	1.33e-12	5.33e-10
LOC111109447	DNA repair protein RAD5B-like	42.7039	3.83341	0.826158	3.14e-07	3.42e-05
LOC111121606	uncharacterized LOC111121606	73.784	3.83478	0.789734	1.19e-07	1.52e-05
LOC111113130	uncharacterized LOC111113130	233.02	3.83626	0.596155	1.57e-11	5.29e-09
LOC111104198	copper transporter 5.1-like	65.4082	3.84	0.531573	6.71e-14	3.46e-11
LOC111120234	uncharacterized LOC111120234	18.7955	3.84687	1.29721	2.96e-05	0.00157029
LOC111118402	uncharacterized LOC111118402	138.474	3.84797	0.735682	1.82e-08	2.96e-06
LOC111118416	homeobox protein unc-4 homolog	22.3642	3.84902	1.03234	6.7e-06	0.000458831
LOC111125298	uncharacterized LOC111125298	202.919	3.86222	0.764737	4.44e-08	6.56e-06
LOC111108407	uncharacterized LOC111108407	196.63	3.8631	0.700219	3.81e-09	7.52e-07
LOC111109521	uncharacterized LOC111109521	27.9494	3.87381	0.914023	1.42e-06	0.000128387
LOC111131741	tyrosinase-like protein 2	158.536	3.88158	0.955945	2.51e-06	0.000203293
LOC111121221	uncharacterized LOC111121221	105.337	3.8823	0.694528	2.46e-09	5.23e-07
LOC111109763	uncharacterized LOC111109763	267.039	3.88361	0.76786	4.13e-08	6.17e-06
LOC111106705	thymidine kinase 2, mitochondrial-like	14.4078	3.88853	1.22993	2.02e-05	0.00114696
LOC111133061	uncharacterized LOC111133061	78.4061	3.90569	0.771533	3.89e-08	5.89e-06
LOC111125655	M protein, serotype 5-like	48.6059	3.90781	1.18317	1.52e-05	0.000910887
LOC111135320	metabotropic glutamate receptor 8-like	353.812	3.90805	0.499965	6.76e-16	4.85e-13
LOC111116800	uncharacterized LOC111116800	62.5753	3.91297	1.01443	4.31e-06	0.000313782
LOC111135064	EF-hand domain-containing family member C2-like	518.177	3.91516	0.564841	4.89e-13	2.15e-10
LOC111127617	dnaJ homolog subfamily C member 27-A-like	14.7399	3.91528	1.47346	4.03e-05	0.00206177
LOC111131832	uncharacterized LOC111131832	42.5529	3.9198	0.813408	1.22e-07	1.55e-05
LOC111129441	neo-calmodulin-like	107.529	3.92269	0.87766	5.48e-07	5.49e-05
LOC111127064	POU domain, class 4, transcription factor 3-like	10.0943	3.9257	0.989411	3.09e-06	0.000240049
LOC111126121	uncharacterized LOC111126121	42.7851	3.93173	0.727194	6.23e-09	1.16e-06
LOC111134339	lens fiber membrane intrinsic protein-like	182.347	3.93647	0.741373	1.04e-08	1.84e-06
LOC111106510	uncharacterized LOC111106510	212.04	3.94212	0.523513	5.94e-15	3.71e-12
LOC111106443	protein shisa-5-like	315.428	3.94749	0.649416	1.26e-10	3.59e-08
LOC111132311	golgin subfamily A member 6-like protein 22	32.5282	3.95519	1.05766	5.45e-06	0.000387372
LOC111102257	uncharacterized LOC111102257	14.1313	3.97442	1.566	4.22e-05	0.00212662
LOC111121192	tubulin polymerization-promoting protein family member 2-like	1738.8	3.97465	0.551869	6.49e-14	3.44e-11
LOC111119770	EF-hand calcium-binding domain-containing protein 6-like	320.593	3.98059	0.761198	1.46e-08	2.47e-06
LOC111129211	uncharacterized LOC111129211	104.661	3.9861	0.929328	9.67e-07	9.11e-05
LOC111120071	tektin-3-like	197.825	3.99561	0.632365	2.61e-11	8.21e-09
LOC111110158	fucolectin-like	79.7259	4.00138	0.892014	4.44e-07	4.56e-05
LOC111127681	uncharacterized LOC111127681	47.5178	4.00462	0.782269	2.46e-08	3.91e-06
LOC111122953	uncharacterized LOC111122953	81.7338	4.0088	0.826898	9.09e-08	1.21e-05
LOC111121260	annexin A13-like	54.269	4.01142	0.864662	2.3e-07	2.62e-05
LOC111133666	uncharacterized LOC111133666	143.21	4.01624	0.686353	4.4e-10	1.14e-07
LOC111103563	putative amidohydrolase YtcJ	26.6703	4.01643	1.27454	1.66e-05	0.000976026
LOC111109575	MAM and LDL-receptor class A domain-containing protein 1-like	11.7096	4.01737	0.847107	1.45e-07	1.79e-05
LOC111099972	von Willebrand factor D and EGF domain-containing protein-like	96.2664	4.02816	1.10102	5.83e-06	0.000408713
LOC111115213	uncharacterized LOC111115213	275.815	4.02904	0.873671	2.5e-07	2.82e-05
LOC111107976	uncharacterized LOC111107976	186.047	4.0309	0.542482	1.1e-14	6.58e-12
LOC111134342	uncharacterized LOC111134342	44.8693	4.04627	0.841363	1.01e-07	1.32e-05
LOC111128083	uncharacterized LOC111128083	1512.04	4.0517	1.42768	2.53e-05	0.00138352
LOC111112332	disintegrin and metalloproteinase domain-containing protein 10-like	121.228	4.05999	0.753932	5.59e-09	1.06e-06
LOC111129442	neo-calmodulin-like	78.9787	4.06266	0.907633	4.1e-07	4.29e-05
LOC111137999	microtubule-associated protein 9-like	148.13	4.07661	0.832506	6.35e-08	9e-06
LOC111122160	chromosome partition protein Smc-like	260.579	4.08297	0.704796	5.5e-10	1.35e-07
LOC111131801	peptidyl-prolyl cis-trans isomerase-like	137.704	4.08474	0.691674	2.84e-10	7.68e-08
LOC111104623	uncharacterized LOC111104623	311.335	4.09851	0.71843	8.88e-10	2.05e-07
LOC111118450	uncharacterized LOC111118450	48.1966	4.09873	1.28107	1.32e-05	0.000798157
LOC111135861	uncharacterized LOC111135861	187.616	4.11172	0.655262	2.82e-11	8.82e-09
LOC111101503	uncharacterized LOC111101503	17.3172	4.12398	1.46154	2.29e-05	0.0012736
LOC111122588	radial spoke head 1 homolog	365.546	4.13548	0.745988	2.04e-09	4.4e-07
LOC111109739	tissue inhibitor of metalloproteinase-like	64.8449	4.13973	1.17846	6.57e-06	0.000453538
LOC111115677	uncharacterized LOC111115677	127.559	4.1401	0.858233	7.82e-08	1.07e-05
LOC111132056	uncharacterized LOC111132056	130.647	4.14072	0.889948	1.67e-07	2.02e-05
LOC111110981	uncharacterized LOC111110981	3990.12	4.14677	1.25423	9.88e-06	0.000627506
LOC111104117	paired box protein Pax-6-like	159.139	4.14882	1.04236	1.94e-06	0.000163589
LOC111106474	uncharacterized LOC111106474	197.565	4.1586	0.580875	6.59e-14	3.45e-11
LOC111136933	uncharacterized LOC111136933	529.128	4.15952	1.51525	2.39e-05	0.00132144
LOC111133738	uncharacterized LOC111133738	60.3793	4.16781	1.15482	5e-06	0.000358458
LOC111122946	Golgi-associated plant pathogenesis-related protein 1-like	213.827	4.17731	0.782446	5.67e-09	1.07e-06
LOC111133877	uncharacterized LOC111133877	30.6833	4.18092	0.785604	6.15e-09	1.15e-06
LOC111126515	myosin-3-like	257.859	4.18159	0.822411	2.06e-08	3.31e-06
LOC111130066	uncharacterized LOC111130066	326.85	4.18351	0.728015	5.94e-10	1.44e-07
LOC111127771	laccase-25-like	49.8943	4.19358	0.863765	6.03e-08	8.59e-06
LOC111123411	uncharacterized LOC111123411	31.2962	4.21607	1.13582	3.52e-06	0.000267978
LOC111126637	uncharacterized LOC111126637	90.7679	4.21817	0.729766	4.57e-10	1.15e-07
LOC111112317	uncharacterized LOC111112317	23.001	4.21885	0.931275	2.35e-07	2.66e-05
LOC111099845	galectin-4-like	84.3085	4.21906	0.675946	2.85e-11	8.82e-09
LOC111131051	golgin subfamily A member 6-like protein 6	473.696	4.21983	0.765558	2.05e-09	4.4e-07
LOC111105353	uncharacterized LOC111105353	66.5797	4.22355	1.0136	9.07e-07	8.63e-05
LOC111117615	uncharacterized LOC111117615	225.362	4.22499	0.962986	4.08e-07	4.28e-05
LOC111118599	uncharacterized LOC111118599	105.294	4.24394	0.888472	7.69e-08	1.05e-05
LOC111106130	uncharacterized protein C1orf194 homolog	55.6327	4.24508	0.928181	1.85e-07	2.18e-05
LOC111133193	uncharacterized LOC111133193	19.8169	4.2508	1.78157	3.26e-05	0.00172415
LOC111112640	excitatory amino acid transporter 3-like	775.501	4.25906	0.513792	8.38e-18	7.73e-15
LOC111106600	uncharacterized LOC111106600	94.8383	4.26634	0.652817	3.96e-12	1.46e-09
LOC111113267	uncharacterized LOC111113267	247.154	4.26748	0.710753	1.1e-10	3.19e-08
LOC111118493	paired box protein Pax-2-B-like	272.673	4.27766	0.64538	2.1e-12	7.95e-10
LOC111121198	uncharacterized LOC111121198	175.664	4.28201	0.836751	1.4e-08	2.38e-06
LOC111108058	RIB43A-like with coiled-coils protein 2	68.7485	4.28822	0.744702	4.46e-10	1.14e-07
LOC111114681	caveolin-1-like	22.1242	4.29161	0.970573	3.05e-07	3.34e-05
LOC111104842	uncharacterized LOC111104842	104.134	4.29557	0.771979	1.3e-09	2.9e-07
LOC111106047	uncharacterized LOC111106047	125.454	4.29961	0.672292	9.14e-12	3.22e-09
LOC111111226	claudin-1-like	159.976	4.31153	0.848664	1.57e-08	2.6e-06
LOC111110719	uncharacterized LOC111110719	606.216	4.3193	0.690862	2.17e-11	7.07e-09
LOC111108164	sodium-dependent proline transporter-like	32.3631	4.32985	1.26918	5.54e-06	0.000392606
LOC111137143	uncharacterized LOC111137143	139.561	4.33321	0.812648	4.15e-09	8.07e-07
LOC111102478	SPRY domain-containing SOCS box protein 2-like	33.3912	4.3427	0.982645	2.71e-07	2.99e-05
LOC111128682	uncharacterized protein ENSP00000372125 homolog	54.3789	4.34609	0.864349	1.86e-08	3.01e-06
LOC111124808	CAP-Gly domain-containing linker protein 1-like	34.847	4.36403	0.904035	4.56e-08	6.71e-06
LOC111109745	uncharacterized LOC111109745	1438.27	4.36728	0.689237	1.15e-11	4.01e-09
LOC111130518	uncharacterized LOC111130518	522.103	4.36944	0.625631	1.53e-13	7.39e-11
LOC111122161	uncharacterized LOC111122161	381.712	4.37095	1.48947	1.24e-05	0.000756463
LOC111117337	transient receptor potential cation channel subfamily M member 2-like	47.1197	4.38109	0.998759	2.79e-07	3.06e-05
LOC111118896	uncharacterized LOC111118896	49.5546	4.39743	1.09675	9.96e-07	9.32e-05
LOC111125322	sulfotransferase family cytosolic 1B member 1-like	26.1215	4.41292	1.18343	2.16e-06	0.000179795
LOC111137000	uncharacterized LOC111137000	221.867	4.41601	0.791533	9.02e-10	2.06e-07
LOC111105127	uncharacterized LOC111105127	0.358882	4.42666	6.61083	0.000473387	0.0153897
LOC111126421	tetraspanin-9-like	265.473	4.47904	0.569784	1.75e-16	1.38e-13
LOC111111258	uncharacterized LOC111111258	223.98	4.4878	0.67949	1.53e-12	6.06e-10
LOC111129023	calmodulin-like	85.351	4.5455	0.953351	3.6e-08	5.52e-06
LOC111136576	transcription factor Sox-2-like	963.55	4.54602	0.551101	6.52e-18	6.19e-15
LOC111103275	outer dense fiber protein 3-B-like	358.558	4.5503	0.668051	3.29e-13	1.54e-10
LOC111137920	uncharacterized LOC111137920	212.359	4.5604	0.736611	1.77e-11	5.84e-09
LOC111135681	lipopolysaccharide-induced tumor necrosis factor-alpha factor homolog	214.759	4.57528	0.733444	1.27e-11	4.39e-09
LOC111106170	uncharacterized LOC111106170	142.037	4.57648	0.960152	3.31e-08	5.1e-06
LOC111100985	protocadherin Fat 4-like	651.935	4.59824	0.799315	2.1e-10	5.8e-08
LOC111108441	uncharacterized LOC111108441	422.294	4.60531	0.803383	2.3e-10	6.32e-08
LOC111099503	transcription factor Sox-14-like	56.9266	4.61264	0.932777	1.31e-08	2.26e-06
LOC111121336	proline-rich receptor-like protein kinase PERK7	150.289	4.65326	0.80124	1.3e-10	3.69e-08
LOC111116802	uncharacterized LOC111116802	107.57	4.67694	0.961001	1.53e-08	2.56e-06
LOC111108715	uncharacterized LOC111108715	61.1578	4.67791	0.772647	2.87e-11	8.83e-09
LOC111103974	uromodulin-like	101.525	4.6929	0.74015	4.78e-12	1.75e-09
LOC111130006	neo-calmodulin-like	28.9218	4.70018	1.67414	8.48e-06	0.000555535
LOC111131107	uncharacterized LOC111131107	17.8828	4.75859	1.08904	9.72e-08	1.28e-05
LOC111131215	uncharacterized LOC111131215	77.7223	4.76684	0.670434	2.25e-14	1.3e-11
LOC111130147	sodium-dependent proline transporter-like	519.074	4.79571	0.643929	1.78e-15	1.19e-12
LOC111120982	uncharacterized LOC111120982	42.8484	4.83143	1.38511	1.43e-06	0.000129041
LOC111115984	methylmalonic aciduria and homocystinuria type C protein homolog	377.98	4.87551	0.816528	2.43e-11	7.79e-09
LOC111128596	fibropellin-1-like	186.642	4.88831	0.835278	4.61e-11	1.37e-08
LOC111118087	tctex1 domain-containing protein 2-like	159.359	4.91393	0.918398	6.37e-10	1.52e-07
LOC111128247	uncharacterized LOC111128247	239.424	4.94445	0.891668	2.04e-10	5.69e-08
LOC111115418	uncharacterized LOC111115418	21.885	4.95023	1.20998	1.48e-07	1.82e-05
LOC111105352	uncharacterized LOC111105352	103.588	4.96123	0.896609	2.04e-10	5.69e-08
LOC111121404	profilin-4-like	30.7506	4.99988	1.17382	6.61e-08	9.33e-06
LOC111103238	protocadherin-like wing polarity protein stan	1440.11	5.00102	0.766397	5.1e-13	2.22e-10
LOC111137087	uncharacterized LOC111137087	947.309	5.05966	0.891766	6.46e-11	1.91e-08
LOC111134582	uncharacterized LOC111134582	126.476	5.09057	1.19181	4.6e-08	6.74e-06
LOC111136177	protein SPEC3-like	455.255	5.11326	0.666955	1.08e-16	8.91e-14
LOC111122634	uncharacterized LOC111122634	380.574	5.2131	0.827217	8.54e-13	3.48e-10
LOC111127741	uncharacterized LOC111127741	51.4955	5.26187	1.34137	1.01e-07	1.32e-05
LOC111117789	uncharacterized LOC111117789	79.9789	5.27399	1.03182	5.05e-10	1.26e-07
LOC111110111	caveolin-1-like	37.8198	5.35508	1.40614	1.18e-07	1.52e-05
LOC111109801	uncharacterized LOC111109801	452.414	5.36124	0.638862	1.06e-19	1.47e-16
LOC111136192	uncharacterized LOC111136192	0.632638	5.43913	7.18696	0.000333823	0.0116549
LOC111117019	protease inhibitors-like	39.2683	5.47893	0.989772	2.22e-11	7.17e-09
LOC111117491	uncharacterized LOC111117491	138.268	5.47956	2.00389	2.92e-06	0.000230136
LOC111104143	outer dense fiber protein 3-B-like	289.977	5.58179	0.86301	5.05e-14	2.72e-11
LOC111118164	R-spondin-3-like	62.4557	5.64175	1.62473	2.01e-07	2.34e-05
LOC111120932	pancreatic secretory granule membrane major glycoprotein GP2-like	216.122	5.76336	1.07408	1.62e-11	5.42e-09
LOC111118505	uncharacterized LOC111118505	432.671	5.79786	0.856076	2.13e-15	1.4e-12
LOC111099976	pancreatic secretory granule membrane major glycoprotein GP2-like	746.468	5.85601	0.912441	1.72e-14	1.01e-11
LOC111134298	uncharacterized LOC111134298	0.924543	6.02278	7.4268	0.000275197	0.00989071
LOC111102693	uncharacterized LOC111102693	0.507252	6.05403	7.46931	0.000275895	0.00990025
LOC111099086	uncharacterized LOC111099086	0.475188	6.05826	7.46956	0.000275374	0.00989071
LOC111102614	zinc metalloproteinase nas-27-like	49.3675	6.06518	3.42214	2.06e-05	0.00116831
LOC111128677	uncharacterized LOC111128677	42.8048	6.20706	1.09581	4.67e-13	2.08e-10
LOC111104715	cell wall integrity and stress response component 2-like	34.9386	6.38975	1.49328	9.06e-10	2.06e-07
LOC111116831	delta-like protein C	59.9384	6.42509	1.17113	7.13e-13	2.97e-10
LOC111133981	uncharacterized LOC111133981	366.127	6.57502	0.794325	3.02e-22	7.8e-19
LOC111125279	uncharacterized LOC111125279	0.561701	6.63496	7.6252	0.000226387	0.00840411
LOC111107376	uncharacterized LOC111107376	111.861	7.11343	1.22366	2.73e-14	1.53e-11
LOC111113713	uncharacterized LOC111113713	0.550886	10.3221	8.24802	8.54e-05	0.0037863
LOC111115660	uncharacterized LOC111115660	0.571447	10.9322	8.25296	7.34e-05	0.0033496
LOC111113491	GLIPR1-like protein 1	0.531134	11.5578	8.1328	6.05e-05	0.00285441
LOC111105041	serine-enriched protein-like	1.85898	11.8964	8.12543	5.59e-05	0.00265981
LOC111103477	uncharacterized LOC111103477	0.401508	12.0772	8.06633	5.25e-05	0.00251795
LOC111131287	uncharacterized LOC111131287	0.315254	12.117	8.079	5.23e-05	0.002513
LOC111127255	uncharacterized LOC111127255	4.73186	12.5835	6.51532	2.21e-05	0.0012351
LOC111115590	uncharacterized LOC111115590	0.500883	13.0984	7.94133	4.05e-05	0.00206655
LOC111126057	uncharacterized LOC111126057	2.96746	13.3054	7.81244	3.68e-05	0.00190387
LOC111138436	uncharacterized LOC111138436	4.44945	13.3292	6.0796	1.46e-05	0.000877889
LOC111115243	uncharacterized LOC111115243	0.418853	14.203	7.52184	2.74e-05	0.00147006
LOC111103344	uncharacterized LOC111103344	0.928882	14.2881	7.49506	2.66e-05	0.00143473
LOC111108745	uncharacterized LOC111108745	33.3916	14.4286	7.45829	2.56e-05	0.0013915
LOC111119335	uncharacterized LOC111119335	0.535046	15.1205	7.17436	1.98e-05	0.00113217
LOC111106397	uncharacterized LOC111106397	0.537399	15.1386	7.16674	1.97e-05	0.00112612
LOC111105009	uncharacterized LOC111105009	1.18358	15.7488	6.96632	1.6e-05	0.000950973
LOC111109141	uncharacterized LOC111109141	0.537436	15.8159	6.92699	1.55e-05	0.000926996
LOC111105533	protein draper-like	1.25547	16.4807	6.32866	9.89e-06	0.000627506
LOC111115029	uncharacterized LOC111115029	1.37966	16.7726	6.34532	9.51e-06	0.000608814
LOC111113442	uncharacterized LOC111113442	1.2044	16.8492	6.34145	9.37e-06	0.0006006
LOC111127630	uncharacterized LOC111127630	1.03117	16.905	4.64314	2.09e-06	0.000175038
LOC111108933	uncharacterized LOC111108933	0.938639	16.9313	6.26991	8.83e-06	0.000574737
LOC111109219	uncharacterized LOC111109219	0.537463	16.9976	6.26276	8.69e-06	0.000566705
LOC111101949	uncharacterized LOC111101949	1.41865	17.0074	6.31715	8.99e-06	0.000582765
LOC111124648	uncharacterized LOC111124648	0.808257	17.0533	6.22	8.38e-06	0.000551636
LOC111114654	uncharacterized LOC111114654	0.948043	18.1905	5.58991	4.27e-06	0.000312426
LOC111118556	uncharacterized LOC111118556	7.83281	19.118	5.15505	2.28e-06	0.000187839
LOC111111106	angiopoietin-1-like	1.10608	19.5512	4.89654	1.46e-06	0.000130174
LOC111125729	uncharacterized LOC111125729	0.593458	19.831	4.8398	1.23e-06	0.00011227
LOC111100735	uncharacterized LOC111100735	1.65831	19.935	3.99364	1.41e-07	1.75e-05
LOC111116116	uncharacterized LOC111116116	2.37144	19.9921	2.80714	7.25e-13	2.98e-10
LOC111109327	TATA-box-binding protein 2-like	0.466543	20.1996	4.72621	8.97e-07	8.58e-05
LOC111130839	elongation of very long chain fatty acids protein 4-like	4.4785	20.6886	3.15051	3.36e-11	1.01e-08
LOC111117621	uncharacterized LOC111117621	1.71041	20.8915	4.48993	3.97e-07	4.18e-05
LOC111126978	uncharacterized LOC111126978	0.942054	21.0716	4.44018	3.13e-07	3.41e-05
LOC111124460	THAP domain-containing protein 6-like	2.59494	21.1234	3.60069	2.61e-09	5.42e-07
LOC111117169	tripartite motif-containing protein 2-like	1.49368	21.4412	4.38581	2.09e-07	2.42e-05
LOC111124513	ovochymase-2-like	11.2649	21.7765	4.36887	1.55e-07	1.9e-05
LOC111106477	uncharacterized LOC111106477	79.6835	22.1061	4.28196	8.17e-08	1.11e-05
LOC111124397	uncharacterized LOC111124397	114.933	22.1172	4.29221	8.49e-08	1.14e-05
LOC111101789	solute carrier family 23 member 2-like	3.59189	22.955	3.46223	2.01e-11	6.6e-09
LOC111102702	uncharacterized LOC111102702	0.774575	23.0059	4.26006	2.93e-08	4.58e-06
LOC111110139	uncharacterized LOC111110139	1.07153	23.23	4.20662	1.61e-08	2.66e-06
LOC111135158	uncharacterized LOC111135158	3.09493	23.3784	4.23302	1.6e-08	2.65e-06
LOC111103580	uncharacterized LOC111103580	33.3858	23.9333	4.24582	8.71e-09	1.55e-06
LOC111107268	ATP-dependent DNA helicase Q1-like	37.2589	24.3577	4.24043	4.76e-09	9.17e-07
LOC111107661	putative nuclease HARBI1	6.40704	24.4779	4.21906	3.42e-09	6.9e-07
LOC111125469	uncharacterized LOC111125469	0.835219	25.1261	4.2154	1.31e-09	2.91e-07
LOC111118879	uncharacterized LOC111118879	0.64433	25.6978	4.23472	6.65e-10	1.57e-07
LOC111136614	kynurenine formamidase-like	0.4026	25.8111	4.23805	5.78e-10	1.41e-07
LOC111122248	ATP-dependent DNA helicase RecQ-like	0.67654	25.8504	4.23582	5.34e-10	1.32e-07
LOC111109320	uncharacterized protein F54H12.2-like	0.412175	25.8661	4.23456	5.16e-10	1.28e-07
LOC111116713	uncharacterized LOC111116713	0.404041	25.9825	4.23771	4.45e-10	1.14e-07
LOC111123320	prostamide/prostaglandin F synthase-like	0.764006	26.0761	4.23377	3.72e-10	9.74e-08
LOC111113365	uncharacterized LOC111113365	0.548047	26.0955	4.23443	3.64e-10	9.58e-08
GeneID_111117301	Trnas-gcu transfer RNA serine	0.689575	26.3497	4.23501	2.48e-10	6.75e-08
LOC111129780	putative uncharacterized protein YHR217C	4.06902	27.2321	4.17491	3.35e-11	1.01e-08
LOC111103717	protein IMPACT-like	0.670999	28.5035	4.23406	7.61e-12	2.7e-09
LOC111121798	histone H2A-like	1.6487	29.1556	4.23129	2.44e-12	9.17e-10
LOC111124186	alpha-tubulin N-acetyltransferase-like	1.69223	29.2737	4.21732	1.69e-12	6.63e-10
LOC111127182	proline-rich protein 12-like	0.939399	29.3526	4.23309	1.77e-12	6.87e-10
LOC111117839	uncharacterized LOC111117839	0.479573	30.1487	4.23164	4.33e-13	1.95e-10
LOC111105730	uncharacterized LOC111105730	0.840407	30.89	4.23223	1.15e-13	5.66e-11
LOC111123389	uncharacterized LOC111123389	16.2412	31.2458	4.20203	4.05e-14	2.21e-11
LOC111109907	TATA-binding protein-associated factor 2N-like	1.00204	31.5652	4.229	3.21e-14	1.77e-11
LOC111120144	protein PRRC2A-like	0.460679	32.2529	4.21919	7.7e-15	4.73e-12
LOC111124705	histone H2A	0.721306	33.5776	4.23191	7.14e-16	5.02e-13
LOC111103336	uncharacterized LOC111103336	0.688856	33.7393	4.2402	5.88e-16	4.38e-13
LOC111106581	serine/arginine repetitive matrix protein 1-like	0.800126	34.0583	4.23449	2.87e-16	2.18e-13
LOC111132761	uncharacterized LOC111132761	0.389974	34.9778	4.22833	4.05e-17	3.41e-14
LOC111109917	deoxyribonuclease-1-like	0.899584	35.4967	4.20879	9.95e-18	8.96e-15
LOC111112333	kelch-like protein 41	0.635889	36.1329	4.23615	4.18e-18	4.26e-15
LOC111111862	glycine-rich cell wall structural protein 1.0-like	0.882712	36.1686	4.23836	4.03e-18	4.22e-15
LOC111132302	uncharacterized LOC111132302	0.785441	36.7907	4.21214	6.67e-19	7.94e-16
LOC111109339	neuronal acetylcholine receptor subunit beta-2-like	0.337994	36.8188	4.2469	1.18e-18	1.27e-15
LOC111118533	histone H2B-like	0.310561	36.8359	4.23645	9.41e-19	1.07e-15
LOC111129764	organic cation transporter protein-like	0.945866	37.4654	4.21444	1.59e-19	1.99e-16
LOC111108962	ficolin-1-like	0.688286	37.5161	4.21892	1.55e-19	1.99e-16
LOC111121696	histone H3-like centromeric protein hH3v	1.14382	37.7406	4.23427	1.26e-19	1.69e-16
LOC111116679	uncharacterized LOC111116679	0.591418	38.1326	4.21316	3.51e-20	5.66e-17
LOC111102027	uncharacterized LOC111102027	0.427918	38.9741	4.22078	6.07e-21	1.18e-17
LOC111128320	uncharacterized LOC111128320	1.8779	39.5343	4.20608	1.23e-21	2.64e-18
LOC111109778	toll-like receptor 6	1.30201	39.6564	4.2062	9.24e-22	2.1e-18
LOC111103523	uncharacterized LOC111103523	0.969132	40.2968	4.182	1.19e-22	3.29e-19
LOC111118952	uncharacterized LOC111118952	0.724705	40.8001	4.21549	7.53e-23	2.24e-19
LOC111117199	uncharacterized LOC111117199	0.497391	40.9057	4.22005	6.48e-23	2.09e-19
LOC111116325	uncharacterized LOC111116325	2.01763	41.2434	4.20652	2.11e-23	8.15e-20
LOC111102396	uncharacterized LOC111102396	1.82136	41.2644	4.20809	2.07e-23	8.15e-20
LOC111116285	putative nuclease HARBI1	1.55819	42.3264	4.23323	2.78e-24	1.53e-20
LOC111102718	uncharacterized LOC111102718	45.32	43.0926	4.23089	3.89e-25	2.51e-21
LOC111118309	histone H2B-like	3.12092	43.4878	3.45422	4.03e-37	1.56e-32
LOC111118726	vicilin-like seed storage protein At2g18540	8.69194	43.6308	4.23261	1.04e-25	8.08e-22
LOC111119051	histone H2A-like	6.65217	44.1035	4.20026	1.34e-26	1.3e-22
LOC111129250	radial spoke head protein 4 homolog A-like	25.1682	45.0266	4.23094	2.72e-27	3.51e-23
LOC111105736	uncharacterized LOC111105736	25.8938	45.3341	4.21914	8.76e-28	1.7e-23

## Sheet: Table S3
Table S5. List of differentially expressed genes between circulatory agranulocytes and mucosal agranulocytes
gene_id	product	baseMean	log2FoldChange	lfcSE	pvalue	padj
LOC111104109	uncharacterized LOC111104109	53.4711	-27.2029	4.52828	2.53e-10	2.1e-08
LOC111121803	histone H2B	49.9965	-27.1382	4.57994	4.09e-10	3.18e-08
LOC111134377	vesicle transport protein SEC20-like	53.9002	-25.8469	4.53056	1.55e-09	1.04e-07
LOC111118556	uncharacterized LOC111118556	7.83281	-23.513	4.74855	3.62e-08	1.67e-06
LOC111124397	uncharacterized LOC111124397	114.933	-22.766	4.95625	9.5e-08	4.02e-06
LOC111112051	uncharacterized LOC111112051	3.92671	-22.6653	4.97841	1.04e-07	4.37e-06
LOC111114847	uncharacterized LOC111114847	7.99375	-20.9691	5.53089	4.56e-07	1.56e-05
LOC111121685	histone H2B	15.021	-20.863	5.65449	5.43e-07	1.8e-05
LOC111121687	histone H2B	34.4038	-20.6732	5.66714	5.78e-07	1.9e-05
LOC111127881	uncharacterized LOC111127881	5.38213	-20.456	3.86427	8.76e-09	4.79e-07
LOC111122097	uncharacterized LOC111122097	26.2549	-20.215	6.00023	9.09e-07	2.78e-05
LOC111127433	chymotrypsin-like serine proteinase	4.28796	-19.1724	2.79963	2.26e-12	3.24e-10
LOC111114483	uncharacterized LOC111114483	41.023	-10.9129	8.36835	3.62e-05	0.000677216
LOC111100060	uncharacterized LOC111100060	63.7183	-7.80936	2.08471	1.35e-08	7.01e-07
LOC111129780	putative uncharacterized protein YHR217C	4.06902	-7.7033	7.74391	9.82e-05	0.00155071
LOC111116781	uncharacterized LOC111116781	7.41327	-7.33162	7.58591	0.000110661	0.00171022
LOC111110153	uncharacterized LOC111110153	43.8514	-5.36651	1.01276	7.26e-09	4.04e-07
LOC111130037	organic cation transporter protein-like	40.5394	-4.50892	1.57972	8.86e-05	0.00142134
LOC111129159	uncharacterized LOC111129159	61.9749	-4.47867	1.18197	1.24e-05	0.000269384
LOC111124621	myosin heavy chain, striated muscle-like	732.287	-4.44497	0.87969	7.64e-08	3.29e-06
LOC111119792	beta-1,4-galactosyltransferase 4-like	42.6731	-4.35593	1.77612	0.000182665	0.00265212
LOC111136245	myosin essential light chain, striated adductor muscle-like	455.626	-4.17379	0.867145	3.15e-07	1.13e-05
LOC111133430	monocarboxylate transporter 13-like	49.0283	-4.12145	0.825285	1.36e-07	5.45e-06
LOC111133581	mesenchyme-specific cell surface glycoprotein-like	12.1059	-4.09381	1.95482	0.000361901	0.00469301
LOC111128128	organic cation transporter protein-like	13.8211	-4.07578	2.06806	0.000402002	0.00512688
LOC111124016	paramyosin-like	728.356	-3.95229	0.955753	6.39e-06	0.000151754
LOC111106811	uncharacterized LOC111106811	45.2478	-3.94261	1.11999	3.99e-05	0.000730354
LOC111123523	multimerin-2-like	322.844	-3.93256	1.0371	1.95e-05	0.000399829
LOC111101677	uncharacterized LOC111101677	107.032	-3.80757	1.37214	0.000199347	0.0028643
LOC111111991	uncharacterized LOC111111991	35.013	-3.78181	1.18464	9.3e-05	0.00148088
LOC111099606	uncharacterized LOC111099606	664.975	-3.71043	0.90311	8.24e-06	0.000189529
LOC111124622	sodium- and chloride-dependent glycine transporter 1-like	249.206	-3.68285	0.894363	8.11e-06	0.000187168
LOC111132841	APOBEC1 complementation factor-like	24.9936	-3.57961	1.97198	0.000857325	0.0096011
LOC111122555	ankyrin-1-like	25.6617	-3.54111	2.07705	0.000957436	0.0105059
LOC111123522	multimerin-2-like	60.0963	-3.48879	1.0761	9.89e-05	0.00155942
LOC111100480	uncharacterized LOC111100480	7.30672	-3.41384	1.53015	0.000619655	0.00735306
LOC111105381	uncharacterized LOC111105381	45.7805	-3.37905	1.5488	0.000682227	0.00797136
LOC111118401	uncharacterized LOC111118401	384.172	-3.36299	0.610317	1.44e-08	7.44e-07
LOC111099636	uncharacterized LOC111099636	128.08	-3.35704	0.928451	4.35e-05	0.000783774
LOC111126819	hemicentin-1-like	790.126	-3.33953	0.767872	4.15e-06	0.000106115
LOC111126799	adhesion G protein-coupled receptor E1-like	231.104	-3.3369	0.660809	1.73e-07	6.72e-06
LOC111100639	uncharacterized LOC111100639	4387.78	-3.32077	0.607052	1.85e-08	9.33e-07
LOC111124881	multimerin-2-like	398.016	-3.28795	0.922691	5.11e-05	0.000905211
LOC111124879	multimerin-2-like	234.6	-3.23117	1.65449	0.00104532	0.0113033
LOC111099094	uncharacterized LOC111099094	95.5033	-3.22238	0.949161	7.86e-05	0.00129098
LOC111120908	uncharacterized LOC111120908	9.82518	-3.21431	1.01097	0.000126788	0.00192526
LOC111134682	collagen alpha-1(XII) chain-like	150.485	-3.20432	1.22963	0.000379918	0.00488917
LOC111137175	uncharacterized LOC111137175	548.185	-3.14906	0.452852	1.66e-12	2.48e-10
LOC111123692	beta-1,3-galactosyl-O-glycosyl-glycoprotein beta-1,6-N-acetylglucosaminyltransferase 4-like	21.9309	-3.13929	1.10153	0.000250324	0.00345968
LOC111132599	cubilin-like	92.6196	-3.13582	1.15688	0.000324116	0.00428325
LOC111103296	uncharacterized LOC111103296	9.03642	-3.13394	1.23656	0.000442975	0.00558735
LOC111116918	uncharacterized LOC111116918	6.96592	-3.11634	1.61852	0.00117904	0.0125013
LOC111136529	acidic phospholipase A2-like	23.2719	-3.09859	1.66978	0.00131448	0.0136658
LOC111105500	uncharacterized LOC111105500	19.7932	-3.01693	0.823557	4.3e-05	0.000775546
LOC111126761	uncharacterized LOC111126761	502.993	-2.98508	0.689344	5.15e-06	0.000127007
LOC111100076	uncharacterized LOC111100076	131.326	-2.98079	0.849758	6.43e-05	0.00109209
LOC111123079	titin-like	189.876	-2.96506	0.723669	1.19e-05	0.000261966
LOC111110274	putative uncharacterized protein DDB_G0290521	45.7364	-2.88017	0.703581	1.24e-05	0.000269007
LOC111099455	shematrin-like protein 2	78.788	-2.87894	0.802246	5.36e-05	0.000940705
LOC111116590	multiple epidermal growth factor-like domains protein 11	2120.97	-2.86942	0.670786	6.5e-06	0.000153765
LOC111100353	centromere-associated protein E-like	214.92	-2.84905	0.733502	2.4e-05	0.000477534
LOC111104408	uncharacterized LOC111104408	128.527	-2.81997	0.964835	0.000235589	0.00329186
LOC111108561	uncharacterized LOC111108561	135.394	-2.78071	0.69904	1.83e-05	0.000378062
LOC111102872	uncharacterized LOC111102872	121.218	-2.75423	0.959568	0.000263363	0.00360553
LOC111138401	thrombospondin-1-like	87.1351	-2.72271	0.886464	0.000176665	0.00257483
LOC111125302	transcription factor GATA-4-like	48.0505	-2.70021	0.727993	4e-05	0.000731366
LOC111127857	uncharacterized LOC111127857	13.7651	-2.69639	2.2889	0.00313448	0.0276993
LOC111111417	multiple epidermal growth factor-like domains protein 10	25.3088	-2.69249	0.742449	4.97e-05	0.000883913
LOC111123139	uncharacterized LOC111123139	898.239	-2.68042	0.506388	6.6e-08	2.88e-06
LOC111114377	uncharacterized LOC111114377	36.2131	-2.66252	0.621206	6.58e-06	0.000155457
LOC111106617	metabotropic glutamate receptor 4-like	60.9024	-2.65962	0.82736	0.000131035	0.00198186
LOC111122616	C1q-related factor-like	361.52	-2.65312	0.599133	3.85e-06	9.92e-05
LOC111119371	filamin-A-like	142.861	-2.64266	0.973066	0.000358051	0.00465695
LOC111123402	hemicentin-1-like	258.969	-2.60238	0.888914	0.000237686	0.00331813
LOC111118420	B-cell receptor CD22-like	372.783	-2.58328	0.477742	3.69e-08	1.7e-06
LOC111114983	uncharacterized LOC111114983	52.3662	-2.57811	0.795127	0.000123349	0.00188148
LOC111123618	hemicentin-1-like	249.042	-2.57646	0.852668	0.000196616	0.00283039
LOC111126528	uncharacterized LOC111126528	18.8715	-2.57185	0.670413	2.83e-05	0.000548771
LOC111113763	receptor-type tyrosine-protein phosphatase alpha-like	249.989	-2.55822	0.563564	2.5e-06	6.79e-05
LOC111099851	L-ascorbate oxidase-like	250.385	-2.53797	1.31127	0.00150927	0.0152383
LOC111130783	GTP-binding protein YPTC1-like	8.87556	-2.52861	1.86869	0.00386125	0.0328357
LOC111102865	uncharacterized LOC111102865	92.5852	-2.52522	1.08251	0.000735986	0.00848235
LOC111132540	uncharacterized LOC111132540	46.9208	-2.52162	1.52797	0.00250287	0.0230193
LOC111105560	scavenger receptor class F member 1-like	15.9413	-2.52136	0.985137	0.000483543	0.00600212
LOC111131001	vesicular glutamate transporter 3-like	68.1105	-2.48321	0.697483	5.85e-05	0.00100914
LOC111114077	uncharacterized LOC111114077	16.68	-2.46603	1.34549	0.00184739	0.017996
LOC111102181	N-lysine methyltransferase KMT5A-like	102.946	-2.46299	0.562246	4.72e-06	0.000118005
LOC111104856	beta-1,4-N-acetylgalactosaminyltransferase bre-4-like	128.534	-2.45482	0.571168	6.41e-06	0.00015198
LOC111108557	uncharacterized LOC111108557	157.372	-2.44068	0.586203	1.02e-05	0.000229164
LOC111105569	leucine-rich repeat-containing G-protein coupled receptor 5-like	17.0004	-2.43745	1.4332	0.00236367	0.0220317
LOC111112995	uncharacterized LOC111112995	15.3245	-2.42411	0.97429	0.000552691	0.00669405
LOC111119173	histone H1-delta-like	113.363	-2.38777	1.38735	0.00231006	0.0216314
LOC111138005	uncharacterized LOC111138005	51.6111	-2.38584	1.34222	0.00208239	0.019922
LOC111100228	demethylmenaquinone methyltransferase-like	1577.42	-2.38478	0.402661	2.03e-09	1.32e-07
LOC111101877	uncharacterized LOC111101877	28.7065	-2.36512	1.72823	0.00429509	0.0356979
LOC111127517	netrin receptor DCC-like	239.634	-2.36061	0.556832	7.86e-06	0.000182259
LOC111100597	uncharacterized LOC111100597	836.396	-2.35837	0.511813	1.92e-06	5.43e-05
LOC111104732	uncharacterized LOC111104732	188.102	-2.34802	0.777675	0.000193301	0.00278927
LOC111136357	protein transport protein SEC9-like	11083.6	-2.3467	0.504771	1.62e-06	4.63e-05
LOC111104929	uncharacterized LOC111104929	76.4073	-2.33733	0.706136	0.000103122	0.00161834
LOC111128415	toll-like receptor 4	499.452	-2.32426	0.60301	2.62e-05	0.000510944
LOC111100827	uncharacterized LOC111100827	71.1088	-2.32169	0.54196	6.69e-06	0.000157954
LOC111115308	uncharacterized LOC111115308	22.4246	-2.31206	1.63372	0.00411133	0.034525
LOC111099430	multiple epidermal growth factor-like domains protein 10	27.6027	-2.30404	0.806692	0.000267102	0.00364688
LOC111111987	uncharacterized LOC111111987	108.461	-2.2932	0.475804	7.68e-07	2.42e-05
LOC111122670	hemicentin-1-like	186.468	-2.28595	0.539806	7.91e-06	0.000183292
LOC111120907	myosin heavy chain, striated muscle-like	274.023	-2.27229	0.65002	6.58e-05	0.00111299
LOC111126447	uncharacterized LOC111126447	385.681	-2.26883	0.526091	6e-06	0.000143487
LOC111102983	protein draper-like	24.8293	-2.26624	0.642955	6.12e-05	0.00104832
LOC111103511	cell death abnormality protein 1-like	202.306	-2.24671	0.47687	1.24e-06	3.69e-05
LOC111108564	uncharacterized LOC111108564	38.4159	-2.24563	0.93257	0.000633866	0.00748669
LOC111135865	protein transport protein SEC9-like	11299.2	-2.23693	0.545316	1.22e-05	0.000265137
LOC111099499	uncharacterized LOC111099499	132.325	-2.23378	1.43538	0.00327638	0.0286787
LOC111100232	uncharacterized LOC111100232	125.469	-2.23307	0.587488	2.96e-05	0.000571874
LOC111101132	uncharacterized LOC111101132	26.875	-2.23301	1.19622	0.00179415	0.0175955
LOC111117632	uncharacterized LOC111117632	197.029	-2.23	0.792291	0.000285491	0.00386161
LOC111121053	N-acetylneuraminate lyase-like	15.152	-2.22932	1.39449	0.00302269	0.0269144
LOC111115084	multiple epidermal growth factor-like domains protein 10	607.066	-2.22663	0.635513	6.36e-05	0.00108239
LOC111105401	multiple epidermal growth factor-like domains protein 10	21.5632	-2.22046	1.05115	0.00111536	0.011954
LOC111113592	uncharacterized LOC111113592	317.611	-2.21355	0.73207	0.000185379	0.00268769
LOC111109499	uncharacterized LOC111109499	36.8144	-2.19971	0.643583	7.73e-05	0.0012734
LOC111137598	N-acetylglucosamine-1-phosphodiester alpha-N-acetylglucosaminidase-like	1004.72	-2.19427	0.54882	1.66e-05	0.000348043
LOC111135159	aldose 1-epimerase-like	61.1111	-2.17804	1.13809	0.00163844	0.016294
LOC111107886	uncharacterized LOC111107886	97.978	-2.17782	0.593705	4.14e-05	0.000753758
LOC111118162	sodium-coupled monocarboxylate transporter 1-like	44.9175	-2.1664	0.810362	0.000371788	0.00480485
LOC111120992	histone H3-like centromeric protein hH3v	98.9707	-2.16582	1.56078	0.00461441	0.0377341
LOC111102135	adhesive plaque matrix protein 2-like	12.6371	-2.16243	1.10262	0.001492	0.0150939
LOC111102438	uncharacterized LOC111102438	46.1002	-2.16207	1.26903	0.00248445	0.0229052
LOC111117584	uncharacterized LOC111117584	130.372	-2.15871	0.589853	4.2e-05	0.000762687
LOC111118059	D-amino-acid oxidase-like	6.80659	-2.15276	1.77294	0.00623688	0.0477452
LOC111138434	multiple epidermal growth factor-like domains protein 10	803.33	-2.14713	0.469107	2.15e-06	5.98e-05
LOC111102537	platelet endothelial aggregation receptor 1-like	56.3126	-2.14528	0.963109	0.000884673	0.00986384
LOC111102287	uncharacterized LOC111102287	67.6487	-2.13248	1.68959	0.0058667	0.0454721
LOC111133886	protein draper-like	190.221	-2.1312	0.524978	1.34e-05	0.000289546
LOC111138236	uncharacterized LOC111138236	130.76	-2.12991	0.877786	0.000598097	0.00714456
LOC111136970	solute carrier family 23 member 2-like	41.2165	-2.12895	1.49062	0.00432554	0.0359118
LOC111110045	toll-like receptor 6	257.467	-2.12493	0.809024	0.000402994	0.00513624
LOC111130317	uncharacterized LOC111130317	232.441	-2.12432	0.766602	0.000301935	0.00403495
LOC111115749	uncharacterized LOC111115749	48.3428	-2.11813	0.864474	0.000569229	0.00686182
LOC111105019	uncharacterized LOC111105019	4.71674	-2.11004	1.60979	0.00544976	0.0428954
LOC111115173	uncharacterized LOC111115173	224.512	-2.09884	0.458818	2.15e-06	5.98e-05
LOC111131562	uncharacterized LOC111131562	6.98322	-2.09679	1.67552	0.00609781	0.0468935
LOC111102515	uncharacterized LOC111102515	960.773	-2.08894	0.960054	0.000968971	0.010621
LOC111125015	intraflagellar transport protein 74 homolog	4929.22	-2.0801	0.735749	0.000265085	0.00362421
LOC111124915	uncharacterized LOC111124915	817.568	-2.0787	0.433724	8.59e-07	2.64e-05
LOC111138060	protein transport protein SEC9-like	264.539	-2.07329	0.921311	0.000833659	0.00937397
LOC111104171	allene oxide synthase-lipoxygenase protein-like	42.067	-2.072	0.9921	0.00114837	0.0122652
LOC111105406	multiple epidermal growth factor-like domains protein 10	39.7658	-2.06459	0.835143	0.000536728	0.00654233
LOC111123863	multidrug resistance-associated protein 5-like	108.31	-2.06194	0.799128	0.000432706	0.00548093
LOC111100849	lysozyme 3	52.2702	-2.0597	1.01385	0.00128387	0.0134115
LOC111115966	uncharacterized LOC111115966	642.716	-2.05282	0.740612	0.000293419	0.00394285
LOC111113331	trichohyalin-like	179.827	-2.03893	0.59573	7.11e-05	0.0011849
LOC111132663	stimulated by retinoic acid gene 6 protein-like	68.6233	-2.03492	0.590686	6.72e-05	0.00113218
LOC111120931	uncharacterized LOC111120931	359.877	-2.03181	0.753894	0.00033972	0.00445084
LOC111125038	major egg antigen-like	29.6265	-2.02647	0.952658	0.00105339	0.0113784
LOC111130523	uncharacterized LOC111130523	149.02	-2.02577	0.742118	0.000315907	0.00419296
LOC111112753	receptor-type tyrosine-protein phosphatase mu-like	316.426	-2.02357	0.512509	1.78e-05	0.000368868
LOC111138462	thiamin pyrophosphokinase 1-like	268.367	-2.01924	0.397427	2.25e-07	8.48e-06
LOC111128729	uncharacterized LOC111128729	64.9205	-2.01419	1.03384	0.00150787	0.0152292
LOC111101862	cell death abnormality protein 1-like	23.8225	-2.01146	1.27755	0.00327474	0.0286725
LOC111102737	uncharacterized LOC111102737	496.201	-1.99763	0.745576	0.00034555	0.00452139
LOC111106324	uncharacterized LOC111106324	769.145	-1.98926	0.687124	0.000220993	0.00312229
LOC111132303	protein crumbs homolog 2-like	11.2038	-1.98527	1.44967	0.00506753	0.0405896
LOC111108582	uncharacterized LOC111108582	65.3587	-1.97601	1.25837	0.00330954	0.0288859
LOC111109802	toll-like receptor 6	341.546	-1.97454	0.652749	0.000166662	0.00245014
LOC111126552	uncharacterized LOC111126552	234.748	-1.95875	1.36645	0.00444567	0.0366693
LOC111133857	uncharacterized LOC111133857	2128.03	-1.95842	0.477561	1.08e-05	0.000239764
LOC111109795	uncharacterized LOC111109795	29.8929	-1.95625	0.76013	0.000419988	0.00533053
LOC111123557	uncharacterized LOC111123557	286.183	-1.94609	0.821962	0.000633739	0.00748669
LOC111112451	uncharacterized LOC111112451	24.9188	-1.94466	0.885545	0.000896154	0.00996632
LOC111106122	uncharacterized LOC111106122	204.083	-1.9328	0.852832	0.000773793	0.00882743
LOC111113700	flocculation protein FLO11-like	48.4337	-1.93084	0.667186	0.00021432	0.00304213
LOC111115174	uncharacterized LOC111115174	122.08	-1.92712	0.641757	0.00016976	0.00249088
LOC111122960	uncharacterized LOC111122960	431.27	-1.9254	1.0099	0.00161625	0.0161366
LOC111135629	putative protein lysine methyltransferase SET5	24.8763	-1.92477	0.754811	0.000433952	0.00549174
LOC111118076	uncharacterized LOC111118076	96.5344	-1.92336	0.486287	1.63e-05	0.000344395
LOC111106259	uncharacterized LOC111106259	599.947	-1.91933	0.54425	5.11e-05	0.000905211
LOC111110473	uncharacterized LOC111110473	363.054	-1.91193	0.644678	0.000181994	0.00264365
LOC111110926	uncharacterized LOC111110926	63.9148	-1.90839	1.03738	0.00185381	0.018047
LOC111132092	targeting protein for Xklp2 homolog	230.66	-1.90293	0.973907	0.00145606	0.0148041
LOC111116905	centromere protein F-like	308.515	-1.90034	0.482421	1.68e-05	0.000352185
LOC111111953	cell death abnormality protein 1-like	293.021	-1.89807	0.65616	0.000210566	0.00300228
LOC111123547	lysosomal thioesterase PPT2-A-like	401.431	-1.87888	0.524189	4.29e-05	0.000774547
LOC111103362	toll-like receptor 8	416.141	-1.87727	0.751006	0.000469329	0.00585672
LOC111105385	leucine-rich repeats and immunoglobulin-like domains protein sma-10	107.793	-1.87529	0.669423	0.000251381	0.00346955
LOC111128864	centromere protein F-like	460.767	-1.87056	0.488005	2.21e-05	0.000445861
LOC111137272	uncharacterized LOC111137272	29.2798	-1.86983	1.15956	0.00301089	0.0268329
LOC111104723	cell death abnormality protein 1-like	221.357	-1.86534	0.635162	0.000187539	0.00271513
LOC111101738	uncharacterized LOC111101738	47.9021	-1.86425	1.06783	0.00224756	0.0211436
LOC111101762	multiple epidermal growth factor-like domains protein 10	36.9203	-1.86038	0.778086	0.000581336	0.00697993
LOC111133081	uncharacterized LOC111133081	709.39	-1.85848	0.51709	4.11e-05	0.000749064
LOC111132031	targeting protein for Xklp2 homolog	509.526	-1.85395	0.793747	0.000649178	0.00764679
LOC111120966	hemicentin-2-like	183.808	-1.85014	0.644212	0.000212976	0.00303153
LOC111104681	myb-like protein X	13.7243	-1.84364	1.05631	0.00224115	0.0210898
LOC111099676	demethylmenaquinone methyltransferase-like	4174.06	-1.84256	1.18575	0.0034229	0.0296713
LOC111115779	uncharacterized LOC111115779	37.7145	-1.84184	0.711381	0.000382587	0.0049173
LOC111107046	N-lysine methyltransferase KMT5A-A-like	68.1414	-1.84028	1.30531	0.00473956	0.0384479
LOC111118663	prostaglandin E2 receptor EP4 subtype-like	113.395	-1.83438	0.393155	1.32e-06	3.88e-05
LOC111104725	complement component C6-like	51.9871	-1.83438	0.861292	0.000985489	0.0107749
LOC111129947	breast cancer type 2 susceptibility protein homolog	155.781	-1.83261	0.379746	6.8e-07	2.18e-05
LOC111125863	uncharacterized protein UNK4.17-like	13.4771	-1.82898	1.44242	0.0065423	0.0494872
LOC111134597	4-hydroxyphenylpyruvate dioxygenase-like protein	27.1412	-1.82631	0.899354	0.00120955	0.0127577
LOC111109060	uncharacterized LOC111109060	226.123	-1.82421	0.80937	0.000757689	0.0086963
LOC111102740	uncharacterized LOC111102740	105.318	-1.81634	0.836969	0.000898757	0.00999162
LOC111099899	cell adhesion molecule 2-like	358.212	-1.81264	0.360326	2.69e-07	9.87e-06
LOC111128984	uncharacterized LOC111128984	42.9622	-1.80635	0.920152	0.00138618	0.014241
LOC111100063	uncharacterized LOC111100063	10.822	-1.80305	1.12192	0.0030243	0.0269209
LOC111115423	uncharacterized LOC111115423	39.5156	-1.7973	1.0448	0.00234556	0.0219099
LOC111101418	uncharacterized LOC111101418	4099.73	-1.78902	0.909209	0.00136398	0.0140841
LOC111120665	SCO-spondin-like	516.559	-1.78225	0.372795	7.95e-07	2.49e-05
LOC111103943	receptor-type tyrosine-protein phosphatase eta-like	165.594	-1.7792	0.520376	5.87e-05	0.00101075
LOC111113742	multiple epidermal growth factor-like domains protein 11	196.106	-1.77362	0.483651	3.14e-05	0.000602186
LOC111101216	uncharacterized LOC111101216	7818.14	-1.76329	0.429497	8.96e-06	0.000203554
LOC111117620	uncharacterized LOC111117620	76.791	-1.76225	0.728432	0.000518207	0.00636239
LOC111112174	multiple epidermal growth factor-like domains protein 10	369.11	-1.76138	0.663248	0.000315026	0.00418309
LOC111101296	uncharacterized LOC111101296	107.489	-1.75357	0.415635	6.18e-06	0.000147514
LOC111122021	uncharacterized LOC111122021	135.525	-1.7499	1.25712	0.00495047	0.0398455
LOC111113751	receptor-type tyrosine-protein phosphatase mu-like	131.484	-1.7488	0.563551	0.000118224	0.00181239
LOC111133066	uncharacterized LOC111133066	329.306	-1.74641	0.409991	5.37e-06	0.00013141
LOC111116790	multiple epidermal growth factor-like domains protein 10	130.604	-1.74232	1.00204	0.00221913	0.0209408
LOC111125775	uncharacterized LOC111125775	16.5842	-1.74063	1.26921	0.00519733	0.041444
LOC111109298	protocadherin Fat 4-like	17.0387	-1.72722	0.856686	0.00119671	0.012666
LOC111131047	uncharacterized LOC111131047	149.16	-1.727	0.710903	0.00049544	0.00612732
LOC111126424	prolow-density lipoprotein receptor-related protein 1-like	124.121	-1.71856	0.926177	0.001696	0.0167787
LOC111121512	multiple epidermal growth factor-like domains protein 10	117.236	-1.717	0.779045	0.00079448	0.00902673
LOC111114938	endoglucanase-like	714.326	-1.71613	1.02331	0.00253416	0.0232649
LOC111125042	abnormal spindle-like microcephaly-associated protein homolog	343.09	-1.71521	0.642002	0.000293439	0.00394285
LOC111106935	uncharacterized LOC111106935	150.055	-1.70858	0.989497	0.00225763	0.0212252
LOC111135610	alpha-2A adrenergic receptor-like	11.6386	-1.69599	1.05371	0.00294674	0.0263846
LOC111117991	serine/threonine-protein kinase SBK1-like	30.9991	-1.6959	0.705274	0.000510633	0.00628307
LOC111133101	cell death abnormality protein 1-like	16.9404	-1.69424	0.970204	0.00214933	0.0204204
LOC111134925	myosin regulatory light chain A, smooth adductor muscle-like	339.568	-1.69295	1.06512	0.00308624	0.0273682
LOC111118655	uncharacterized LOC111118655	578.505	-1.69147	0.422493	1.12e-05	0.000247105
LOC111105945	uncharacterized LOC111105945	108.436	-1.68962	0.738682	0.000653209	0.0076797
LOC111120206	deoxyribonuclease-2-alpha-like	1029.69	-1.68646	0.540475	0.000106529	0.001656
LOC111136948	zinc finger protein 616-like	186.176	-1.67864	1.03395	0.00283954	0.0256055
LOC111118308	prostaglandin E2 receptor EP4 subtype-like	267.305	-1.67832	0.669435	0.000404612	0.00515255
LOC111128957	uncharacterized LOC111128957	167.112	-1.66974	0.55868	0.000140657	0.00210957
LOC111125101	hyaluronan mediated motility receptor-like	454.301	-1.66867	0.709399	0.000559852	0.00676195
LOC111134032	uncharacterized LOC111134032	547.326	-1.66663	0.576545	0.000174246	0.00254322
LOC111118190	alpha-2 adrenergic receptor-like	879.906	-1.65816	0.36046	1.44e-06	4.17e-05
LOC111110352	uncharacterized LOC111110352	272.189	-1.65642	0.418186	1.2e-05	0.000263449
LOC111115280	scavenger receptor class F member 2-like	29.9561	-1.65615	0.8939	0.001663	0.0165167
LOC111128778	uncharacterized LOC111128778	57.2913	-1.65399	0.806002	0.00106457	0.0114952
LOC111099566	neurogenic locus notch homolog protein 1-like	109.784	-1.65397	0.658805	0.000393445	0.00503137
LOC111125135	peroxidasin homolog	13.1229	-1.64851	0.986495	0.00251775	0.0231352
LOC111122300	protein odd-skipped-related 1-like	6753.69	-1.64422	0.336034	4.32e-07	1.49e-05
LOC111100221	cell wall protein SED1-like	1523.68	-1.6441	0.357272	1.4e-06	4.08e-05
LOC111109731	uncharacterized LOC111109731	211.135	-1.6403	0.850939	0.00139383	0.0142954
LOC111133875	uncharacterized LOC111133875	256.313	-1.63501	0.647849	0.00037602	0.00484926
LOC111105948	prion-like-(Q/N-rich) domain-bearing protein 25	58.2769	-1.62627	1.08161	0.00373178	0.0319308
LOC111102413	uncharacterized LOC111102413	153.525	-1.61668	0.546445	0.00014158	0.00211612
LOC111128297	neuroglobin-like	220.692	-1.599	0.71127	0.000665833	0.00781276
LOC111118307	prostaglandin E2 receptor EP4 subtype-like	282.206	-1.59835	0.418551	1.65e-05	0.000346607
LOC111112073	beta-1,3-galactosyltransferase 1-like	101.095	-1.59339	0.441666	2.88e-05	0.000557965
LOC111102844	toll-like receptor 6	327.731	-1.59248	0.7662	0.000965987	0.0105921
LOC111109543	uncharacterized LOC111109543	652.73	-1.59023	0.604434	0.000284645	0.00385359
LOC111105902	formyl peptide receptor-related sequence 4-like	325.968	-1.58951	0.435357	2.55e-05	0.000501293
LOC111135930	anillin-like	544.527	-1.58826	0.665965	0.000488187	0.00604499
LOC111136001	uncharacterized LOC111136001	491.552	-1.58263	0.720154	0.000735081	0.00847513
LOC111136606	hematopoietically-expressed homeobox protein HHEX homolog	1847.86	-1.5797	0.725219	0.000765781	0.00876605
LOC111121981	uncharacterized LOC111121981	588.55	-1.57346	0.538803	0.000146247	0.0021784
LOC111124315	voltage-dependent calcium channel type A subunit alpha-1-like	1888.88	-1.57303	0.628157	0.000369862	0.00478403
LOC111114865	protein odd-skipped-related 1-like	4712.3	-1.56975	0.3408	1.23e-06	3.66e-05
LOC111125033	uncharacterized LOC111125033	197.876	-1.56757	0.841017	0.00155044	0.0155663
LOC111112452	uncharacterized LOC111112452	55.2355	-1.5657	0.683725	0.000590368	0.00706609
LOC111137016	uncharacterized LOC111137016	646.104	-1.56561	0.449777	3.81e-05	0.000702965
LOC111111356	pancreatic lipase-related protein 2-like	333.766	-1.56554	0.473868	5.9e-05	0.0010141
LOC111132991	transcription activator MSS11-like	23.3547	-1.56542	1.08935	0.0043409	0.0360098
LOC111121147	receptor-type tyrosine-protein phosphatase C-like	125.319	-1.5607	0.898121	0.00207733	0.0198799
LOC111102085	uncharacterized LOC111102085	644.236	-1.55604	0.338957	1.27e-06	3.76e-05
LOC111100094	uncharacterized LOC111100094	476.31	-1.54699	0.747607	0.000954878	0.010493
LOC111118730	uncharacterized LOC111118730	40.0101	-1.53752	0.944186	0.00267577	0.0243376
LOC111118176	receptor-type tyrosine-protein phosphatase alpha-like	797.923	-1.53718	0.68219	0.000624882	0.00739492
LOC111111421	uncharacterized LOC111111421	194.15	-1.5338	0.374128	6.43e-06	0.000152255
LOC111122594	stimulated by retinoic acid gene 6 protein-like	59.1527	-1.52643	0.600159	0.000322417	0.00426433
LOC111113969	uncharacterized LOC111113969	242.306	-1.52257	0.574695	0.000252846	0.00348683
LOC111107704	uncharacterized LOC111107704	15.6283	-1.51846	0.958033	0.00295504	0.0264512
LOC111102351	toll-like receptor 13	376.693	-1.51826	0.586093	0.000287246	0.00387846
LOC111124244	uncharacterized LOC111124244	1661.97	-1.51802	0.868717	0.00198701	0.0191749
LOC111118242	prostaglandin E2 receptor EP4 subtype-like	248.977	-1.51064	0.546717	0.000192366	0.0027784
LOC111105270	uncharacterized LOC111105270	203.471	-1.50952	1.08511	0.00481931	0.038991
LOC111105274	multiple epidermal growth factor-like domains protein 6	52.4532	-1.50723	0.87094	0.0020577	0.0197354
LOC111135160	protein timeless homolog	431.905	-1.50502	0.358989	4.52e-06	0.00011407
LOC111137132	protein draper-like	243.88	-1.50401	0.567452	0.000246412	0.0034118
LOC111128219	uncharacterized LOC111128219	15.9243	-1.50206	1.1545	0.00609409	0.0468768
LOC111112516	uncharacterized LOC111112516	43.378	-1.49405	0.699463	0.000785464	0.00893762
LOC111122937	lysosomal thioesterase PPT2-like	447.707	-1.49195	0.808696	0.00154972	0.0155641
LOC111115260	receptor-type tyrosine-protein phosphatase mu-like	294.979	-1.48764	0.687078	0.000730248	0.00843537
LOC111112254	uncharacterized LOC111112254	643.927	-1.48535	0.674202	0.00066778	0.00783259
LOC111131168	potassium voltage-gated channel protein Shaw-like	317.373	-1.48487	0.342893	2.75e-06	7.36e-05
LOC111120629	uncharacterized LOC111120629	106.974	-1.48407	0.716474	0.000904375	0.0100425
LOC111106668	plexin-A3-like	348.62	-1.48171	0.520371	0.000152062	0.00225399
LOC111130048	spindle and kinetochore-associated protein 1-like	47.5418	-1.48078	0.88726	0.00236002	0.0220045
LOC111107513	transcriptional activator Myb-like	115.232	-1.47966	0.90889	0.00261099	0.0238338
LOC111107338	kinesin-like protein KIF11-B	387.402	-1.47559	0.841005	0.00190754	0.0185108
LOC111128925	transmembrane protein 179B-like	264.575	-1.47433	1.12487	0.00591243	0.0457335
LOC111108300	uncharacterized LOC111108300	78.6193	-1.45941	1.07516	0.00520272	0.0414653
LOC111103014	uncharacterized LOC111103014	136.229	-1.4547	0.437638	4.61e-05	0.000828555
LOC111112820	matrix-remodeling-associated protein 5-like	94.5064	-1.45365	1.1325	0.00633558	0.0482938
LOC111105985	uncharacterized LOC111105985	15.569	-1.45292	0.879638	0.00242816	0.0224747
LOC111102018	cell death abnormality protein 1-like	21.8498	-1.44596	0.851071	0.00214991	0.0204204
LOC111117044	colorectal mutant cancer protein-like	854.658	-1.43923	0.247606	3.51e-09	2.11e-07
LOC111136324	beta-1,3-galactosyl-O-glycosyl-glycoprotein beta-1,6-N-acetylglucosaminyltransferase 4-like	73.3702	-1.43616	0.9182	0.00300654	0.0268098
LOC111116136	uncharacterized LOC111116136	1043.6	-1.43274	0.839993	0.0020983	0.0200365
LOC111132298	multiple epidermal growth factor-like domains protein 11	22.922	-1.42899	0.987822	0.00406888	0.0342287
LOC111118816	E3 ubiquitin-protein ligase Midline-1-like	117.669	-1.42894	0.308782	8.32e-07	2.58e-05
LOC111105938	uncharacterized LOC111105938	208.47	-1.42778	0.464294	8.09e-05	0.00132211
LOC111125977	plancitoxin-1-like	1085.81	-1.42365	0.711668	0.00101524	0.0110408
LOC111105188	uncharacterized protein K02A2.6-like	7.24291	-1.42268	1.00456	0.00440023	0.0363831
LOC111119646	PCNA-interacting partner-like	64.0709	-1.41794	0.880877	0.00265151	0.0241458
LOC111136470	ubiquitin-conjugating enzyme E2 C-like	325.948	-1.41539	0.952119	0.00364317	0.031278
LOC111122949	uncharacterized LOC111122949	304.021	-1.41197	0.90602	0.00301602	0.0268689
LOC111115281	multiple epidermal growth factor-like domains protein 10	28.8193	-1.4089	1.08417	0.00600979	0.0463336
LOC111123429	uncharacterized LOC111123429	21.5472	-1.40818	0.973828	0.00404348	0.0340611
LOC111105813	uncharacterized LOC111105813	73.9612	-1.40817	0.854678	0.00239434	0.0222359
LOC111123571	uncharacterized LOC111123571	921.179	-1.40296	0.565723	0.000319333	0.00423105
LOC111117635	multiple epidermal growth factor-like domains protein 10	17.6537	-1.40252	1.08544	0.00612402	0.047044
LOC111132296	protein draper-like	141.919	-1.40167	0.778248	0.0016216	0.016174
LOC111102853	glycoprotein 3-alpha-L-fucosyltransferase A-like	173.663	-1.39945	0.752695	0.00140203	0.0143553
LOC111103182	uncharacterized LOC111103182	236.814	-1.39606	0.66401	0.000774621	0.00882743
LOC111135422	uncharacterized LOC111135422	260.821	-1.39602	0.949681	0.00377567	0.0322611
LOC111115188	uncharacterized LOC111115188	114.418	-1.39566	0.54013	0.000247215	0.00341981
LOC111128339	uncharacterized LOC111128339	244.35	-1.39472	0.720186	0.00115535	0.0123225
LOC111136876	uncharacterized LOC111136876	236.188	-1.39384	0.766552	0.0015447	0.0155291
LOC111100332	uncharacterized LOC111100332	449.664	-1.39256	0.8013	0.00188701	0.018335
LOC111104742	toll-like receptor 13	21.6981	-1.38888	1.03962	0.00540836	0.0426687
LOC111106589	origin recognition complex subunit 5-like	107.646	-1.38834	0.73931	0.00132732	0.0137804
LOC111116927	multiple epidermal growth factor-like domains protein 10	210.692	-1.3874	0.904186	0.00317269	0.0280207
LOC111121817	uncharacterized LOC111121817	728.923	-1.38604	0.667899	0.000818738	0.0092379
LOC111104787	probable LRR receptor-like serine/threonine-protein kinase At4g20940	136.438	-1.38256	0.673991	0.000864468	0.00966332
LOC111117581	DNA repair and recombination protein RAD54-like	69.4229	-1.3818	0.753699	0.00147442	0.0149558
LOC111111107	tyrosine-protein kinase-like otk	126.341	-1.37351	0.638441	0.000672392	0.00788343
LOC111117398	uncharacterized LOC111117398	134.273	-1.37338	0.634462	0.000651098	0.00766348
LOC111129966	thyrotroph embryonic factor-like	1518.36	-1.37031	0.377653	1.7e-05	0.000355613
LOC111131088	uncharacterized LOC111131088	32.9887	-1.36396	0.908604	0.00342535	0.0296841
LOC111111124	beta-1,3-galactosyltransferase 1-like	508.457	-1.36318	0.404869	3.37e-05	0.000638437
LOC111132875	uncharacterized LOC111132875	1750.67	-1.3615	0.595102	0.000477105	0.00593915
LOC111124173	cytochrome P450 2C42-like	4594.69	-1.35997	0.764869	0.00166587	0.0165344
LOC111114895	mitogen-activated protein kinase kinase kinase 20-like	134.679	-1.3577	0.336201	4.96e-06	0.00012323
LOC111110071	uncharacterized LOC111110071	162.726	-1.35188	0.889371	0.00323759	0.0284358
LOC111106661	uncharacterized LOC111106661	104.046	-1.34657	0.753345	0.00160991	0.0160785
LOC111133996	uncharacterized LOC111133996	86.3256	-1.34429	1.04551	0.00613969	0.0471224
LOC111100514	uncharacterized LOC111100514	4753.68	-1.34382	0.753874	0.0016266	0.0162027
LOC111120956	structural maintenance of chromosomes protein 2-like	1002.41	-1.34129	0.534016	0.000270064	0.00367908
LOC111135596	monocarboxylate transporter 2-like	18.4703	-1.3398	0.780113	0.00191602	0.0185754
LOC111134740	myosin heavy chain, skeletal muscle-like	83.9359	-1.33968	0.905826	0.00359327	0.030902
LOC111107186	uncharacterized LOC111107186	250.41	-1.33962	0.583261	0.000453659	0.00568445
LOC111124364	protein FAM200B-like	27.3377	-1.33175	0.978609	0.0049524	0.0398455
LOC111107477	monoglyceride lipase-like	1713.96	-1.32346	0.659672	0.00090907	0.0100805
LOC111118975	kinesin-like protein KIN-7I	753.348	-1.3211	0.602448	0.000570897	0.00687899
LOC111131205	uncharacterized LOC111131205	108.029	-1.32012	1.01867	0.00592219	0.0457857
LOC111110244	uncharacterized LOC111110244	215.065	-1.31755	0.701432	0.00124685	0.0130921
LOC111125009	multimerin-2-like	2117.92	-1.31642	1.03214	0.00627153	0.0479503
LOC111121148	receptor-type tyrosine-protein phosphatase alpha-like	1180.19	-1.31591	0.811871	0.0024257	0.0224587
LOC111115963	transmembrane protein 19-like	559.678	-1.31512	0.810907	0.00241834	0.022411
LOC111137879	uncharacterized LOC111137879	126.003	-1.31215	0.593228	0.00053848	0.00655582
LOC111121063	receptor-type tyrosine-protein phosphatase kappa-like	1134.13	-1.30872	0.473104	0.000136392	0.00205268
LOC111132218	agglutinin-like protein 6	258.007	-1.30617	0.377856	2.27e-05	0.000454996
LOC111115239	SWI/SNF-related matrix-associated actin-dependent regulator of chromatin subfamily A-like protein 1	21.9326	-1.30483	0.861355	0.0032014	0.0282007
LOC111122251	ribonucleoside-diphosphate reductase small chain-like	535.843	-1.30078	0.96259	0.00502622	0.0402905
LOC111116049	uncharacterized LOC111116049	50.044	-1.29373	0.910379	0.00411995	0.0345587
LOC111110183	uncharacterized LOC111110183	373.265	-1.29319	0.951567	0.00490322	0.0395543
LOC111118174	receptor-type tyrosine-protein phosphatase kappa-like	1074.32	-1.29237	0.495996	0.00019702	0.00283488
LOC111121184	trichohyalin-like	293.737	-1.28515	0.446398	9.76e-05	0.00154277
LOC111105523	uncharacterized LOC111105523	145.11	-1.28328	0.736228	0.00171595	0.0169377
LOC111112699	multidrug resistance protein 1B-like	546.548	-1.2791	0.500631	0.000218107	0.00308868
LOC111137101	protein Spindly-A-like	58.7277	-1.279	0.928659	0.00462841	0.0378267
LOC111125020	spindle pole body component 110-like	151.646	-1.27854	1.01456	0.00647725	0.0490683
LOC111113251	multiple epidermal growth factor-like domains protein 10	91.0557	-1.27818	0.804596	0.00257929	0.0235939
LOC111108380	uncharacterized LOC111108380	116.207	-1.27754	0.736416	0.0017453	0.0172106
LOC111130373	rap guanine nucleotide exchange factor 4-like	265.654	-1.27294	0.291754	1.26e-06	3.74e-05
LOC111126458	kinetochore protein NDC80 homolog	487.668	-1.27069	0.756289	0.00200637	0.0193162
LOC111112928	receptor-type tyrosine-protein phosphatase alpha-like	22.1874	-1.27017	1.00682	0.00643414	0.0488024
LOC111125190	uncharacterized LOC111125190	2828.94	-1.26625	0.60653	0.000692965	0.00805973
LOC111116787	multiple epidermal growth factor-like domains protein 6	448.902	-1.26599	0.528434	0.000317867	0.0042153
LOC111115046	kinesin-like protein KIF23	745.284	-1.25951	0.668393	0.00116029	0.0123631
LOC111116880	receptor-type tyrosine-protein phosphatase epsilon-like	465.134	-1.25531	0.707316	0.00154078	0.015505
LOC111130555	uncharacterized LOC111130555	147.744	-1.25415	0.918602	0.00473587	0.0384477
LOC111119073	uncharacterized LOC111119073	171.298	-1.2535	0.736756	0.00187007	0.0181878
LOC111102273	uncharacterized LOC111102273	149.251	-1.25058	0.929049	0.00499653	0.0401119
LOC111100814	cell wall protein SED1-like	930.995	-1.24749	0.60054	0.000694804	0.00807495
LOC111135871	uncharacterized LOC111135871	2750.57	-1.24208	0.906174	0.00463705	0.0378583
LOC111119870	acid sphingomyelinase-like phosphodiesterase 3b	115.482	-1.2416	0.741432	0.00199041	0.0191988
LOC111108094	uncharacterized LOC111108094	611.99	-1.24047	0.350776	1.47e-05	0.000314519
LOC111128914	uncharacterized LOC111128914	113.923	-1.24023	0.889412	0.00432787	0.0359213
LOC111117850	uncharacterized LOC111117850	128.371	-1.23761	0.957491	0.00580719	0.0450912
LOC111101104	uncharacterized LOC111101104	148.207	-1.23485	0.458212	0.000139605	0.00209484
LOC111113747	protein draper-like	43.8824	-1.23455	0.707357	0.00163568	0.0162719
LOC111127512	uncharacterized LOC111127512	18581.2	-1.2301	0.325822	7e-06	0.000164001
LOC111099217	multiple epidermal growth factor-like domains protein 6	1185.05	-1.22867	0.316476	5.02e-06	0.000124356
LOC111123570	uncharacterized LOC111123570	20.8939	-1.22835	0.799449	0.00287886	0.0258605
LOC111123416	uncharacterized LOC111123416	2683.26	-1.22489	0.3374	1.06e-05	0.000235385
LOC111115597	altered inheritance of mitochondria protein 21-like	132.705	-1.22127	0.556999	0.000497244	0.00614714
LOC111111415	neurogenic locus notch homolog protein 2-like	38.7498	-1.21989	0.868065	0.00415158	0.0347393
LOC111115827	uncharacterized LOC111115827	48.0769	-1.21884	0.803179	0.0030167	0.0268689
LOC111103744	receptor-type tyrosine-protein phosphatase eta-like	260.14	-1.21873	0.584239	0.000653768	0.0076814
LOC111138132	centromere protein L-like	107.55	-1.21605	0.90016	0.00485009	0.0392088
LOC111110330	hepatocyte growth factor receptor-like	3269.8	-1.21512	0.619842	0.000904979	0.0100425
LOC111126781	uncharacterized LOC111126781	145.706	-1.21228	0.822056	0.00339026	0.029447
LOC111108443	fibrillin-1-like	1002.08	-1.20804	0.610832	0.000857021	0.0096011
LOC111114449	multiple epidermal growth factor-like domains protein 10	39.5652	-1.20686	0.952204	0.0061808	0.0473882
LOC111123569	uncharacterized LOC111123569	307.707	-1.20569	0.82883	0.00357484	0.0307708
LOC111127434	ribonucleoside-diphosphate reductase large subunit-like	668.704	-1.20339	0.820586	0.00345148	0.0298766
LOC111120584	serine/arginine repetitive matrix protein 2-like	435.407	-1.20327	0.748634	0.00232217	0.0217381
LOC111103188	toll-like receptor 13	219.517	-1.19829	0.636932	0.00109512	0.0117874
LOC111106659	uncharacterized LOC111106659	546.432	-1.19827	0.496892	0.000270267	0.0036802
LOC111109771	serine/threonine-protein phosphatase 6 regulatory ankyrin repeat subunit C-like	546.481	-1.19727	0.497184	0.000272193	0.00370311
LOC111114676	serine-rich adhesin for platelets-like	416.085	-1.19695	0.582054	0.000685859	0.00799583
LOC111129940	probable serine/threonine-protein kinase yakA	380.301	-1.19552	0.517709	0.000351636	0.00458723
LOC111137972	nucleolin-like	386.407	-1.19298	0.523257	0.000378148	0.00487052
LOC111119177	uncharacterized LOC111119177	4465.2	-1.18779	0.598401	0.000819424	0.00924119
LOC111100081	basement membrane-specific heparan sulfate proteoglycan core protein-like	120.911	-1.18541	0.60053	0.000841311	0.00945275
LOC111106398	uncharacterized LOC111106398	189.584	-1.18177	0.595953	0.000817315	0.00923725
LOC111122168	uncharacterized LOC111122168	254.285	-1.18094	0.38232	4.22e-05	0.000764375
LOC111118688	uncharacterized LOC111118688	97.0259	-1.17921	0.939801	0.00635146	0.0483438
LOC111100682	5-hydroxytryptamine receptor 2B-like	1029.07	-1.17306	0.735301	0.00234487	0.0219099
LOC111109976	uncharacterized LOC111109976	847.491	-1.17249	0.551089	0.000547722	0.00664708
LOC111122838	condensin-2 complex subunit D3-like	153.68	-1.16416	0.890678	0.00538885	0.04257
LOC111134320	uncharacterized LOC111134320	235.937	-1.15916	0.881654	0.00525305	0.0417571
LOC111112453	uncharacterized LOC111112453	16.3661	-1.15472	0.898867	0.00574094	0.0447283
LOC111137158	beta-1,3-galactosyltransferase 1-like	38.2859	-1.14955	0.88859	0.00557246	0.0436581
LOC111130057	DNA polymerase alpha subunit B-like	294.602	-1.1478	0.892373	0.0056952	0.0444597
LOC111132844	uncharacterized LOC111132844	435.426	-1.14601	0.841228	0.00452499	0.0372026
LOC111117400	protein draper-like	140.535	-1.14509	0.624532	0.00117437	0.0124816
LOC111111533	ribonuclease Oy-like	367.991	-1.14118	0.542814	0.00055851	0.0067511
LOC111127027	uncharacterized LOC111127027	801.13	-1.13928	0.909072	0.00627578	0.0479566
LOC111116694	uncharacterized LOC111116694	297.68	-1.13518	0.612448	0.00109819	0.0118163
LOC111111121	toll-like receptor 4	3573.81	-1.13211	0.509594	0.000397164	0.00506924
LOC111127380	chromosome-associated kinesin KIF4-like	137.896	-1.13164	0.536181	0.000537862	0.00655091
LOC111116098	uncharacterized LOC111116098	564.802	-1.13086	0.871995	0.00546972	0.0430303
LOC111114460	mucin-5AC-like	321.891	-1.12834	0.672329	0.00178362	0.0175232
LOC111101298	hemicentin-1-like	168.854	-1.12725	0.758908	0.00310813	0.0275063
LOC111128882	uncharacterized LOC111128882	273.691	-1.12487	0.896083	0.0061963	0.0474831
LOC111112737	neurogenic locus notch homolog protein 1-like	37.699	-1.12067	0.779732	0.00356595	0.0307103
LOC111124412	uncharacterized LOC111124412	1560.46	-1.11233	0.502963	0.00039389	0.00503495
LOC111134632	hemicentin-1-like	475.912	-1.10831	0.464164	0.000239618	0.00333745
LOC111128572	chromatin assembly factor 1 subunit A-like	319.636	-1.10653	0.726683	0.00274322	0.0248768
LOC111130155	GTPase IMAP family member 4-like	483.166	-1.10513	0.654819	0.0016974	0.0167818
LOC111133881	uncharacterized LOC111133881	154.021	-1.10015	0.883568	0.00632541	0.0482394
LOC111113741	uncharacterized LOC111113741	97.1356	-1.09694	0.656545	0.00176779	0.0173817
LOC111126985	uncharacterized LOC111126985	122.243	-1.09553	0.824791	0.0048793	0.0393927
LOC111131680	uncharacterized LOC111131680	86.6261	-1.09065	0.777011	0.00386753	0.0328507
LOC111102741	uncharacterized LOC111102741	132.945	-1.08855	0.774515	0.00384118	0.0327015
LOC111109879	uncharacterized LOC111109879	257.913	-1.08817	0.742806	0.00321132	0.0282635
LOC111117637	multiple epidermal growth factor-like domains protein 10	35.9681	-1.08816	0.846302	0.00554113	0.0434685
LOC111103626	uncharacterized LOC111103626	98.1991	-1.08582	0.667802	0.00199232	0.0192111
LOC111107181	beta-galactosidase-1-like protein 2	93.2593	-1.08557	0.753464	0.00344641	0.0298496
LOC111104358	uncharacterized LOC111104358	143.543	-1.08315	0.580381	0.000993065	0.0108422
LOC111129591	uncharacterized LOC111129591	2767.71	-1.08262	0.672818	0.00208699	0.0199535
LOC111100749	5-hydroxytryptamine receptor 1-like	587.657	-1.07988	0.78647	0.00421559	0.0351557
LOC111106666	plexin-A2-like	250.853	-1.07567	0.846081	0.00576012	0.0448438
LOC111134573	uncharacterized LOC111134573	513.734	-1.07229	0.694478	0.00250626	0.0230405
LOC111116734	uncharacterized LOC111116734	868.472	-1.07184	0.686654	0.00238244	0.0221468
LOC111099754	centromere protein I-like	49.8161	-1.07091	0.604531	0.00128505	0.0134157
LOC111134100	uncharacterized LOC111134100	425.233	-1.06926	0.712716	0.00284889	0.025667
LOC111115581	carcinoembryonic antigen-related cell adhesion molecule 8-like	31.9152	-1.06487	0.789652	0.00450492	0.0370576
LOC111124118	transcription intermediary factor 1-alpha-like	661.76	-1.05832	0.314566	1.15e-05	0.000253679
LOC111127791	adenosine kinase-like	411.19	-1.05242	0.811778	0.00526099	0.0418093
LOC111123379	kelch domain-containing protein 1-like	264.45	-1.04733	0.551498	0.000860907	0.00963413
LOC111136427	bombesin receptor subtype-3-like	84.1766	-1.04338	0.845176	0.00637155	0.0484475
LOC111108540	uncharacterized LOC111108540	249.726	-1.04093	0.819689	0.00568578	0.0444088
LOC111138437	uncharacterized LOC111138437	52.2886	-1.04063	0.762065	0.00421121	0.0351349
LOC111119400	adhesion G protein-coupled receptor L3-like	3681.99	-1.03682	0.786723	0.00487582	0.0393749
LOC111130471	ETS-related transcription factor Elf-3-like	3339.84	-1.03232	0.66618	0.00238256	0.0221468
LOC111113820	multiple epidermal growth factor-like domains protein 10	40.2419	-1.03116	0.750891	0.00408711	0.0343631
LOC111133506	uncharacterized LOC111133506	1353.55	-1.03088	0.370556	6.19e-05	0.00105821
LOC111125028	uncharacterized LOC111125028	410.616	-1.0308	0.740798	0.0038612	0.0328357
LOC111100588	helicase POLQ-like	152.225	-1.02549	0.441109	0.000238288	0.003325
LOC111132949	transforming acidic coiled-coil-containing protein 3-like	350.546	-1.02445	0.695322	0.0029861	0.0266666
LOC111101618	uncharacterized LOC111101618	234.984	-1.02196	0.662237	0.00240771	0.0223329
LOC111123890	dipeptidyl peptidase 4-like	468.847	-1.02073	0.362437	5.38e-05	0.000943032
LOC111112826	uncharacterized LOC111112826	324.593	-1.02046	0.581578	0.00127272	0.0133133
LOC111137135	uncharacterized LOC111137135	162.338	-1.01775	0.541073	0.000871064	0.00972635
LOC111101631	uncharacterized LOC111101631	279.838	-1.01424	0.816343	0.0061251	0.047044
LOC111132123	protein regulator of cytokinesis 1-like	331.748	-1.01397	0.785527	0.00524459	0.0417225
LOC111125917	maltase A3-like	82.396	-1.01255	0.757842	0.00453919	0.0372799
LOC111110321	GTPase IMAP family member 7-like	806.707	-1.01055	0.736751	0.00405384	0.0341116
LOC111138341	drebrin-like protein B	10029.9	-1.01042	0.202162	1.75e-08	8.9e-07
LOC111111741	uncharacterized LOC111111741	441.606	-1.00959	0.475485	0.000418736	0.00531684
LOC111113771	receptor-type tyrosine-protein phosphatase kappa-like	38.6672	-1.00795	0.637306	0.00211567	0.0201755
LOC111127801	kelch domain-containing protein 2-like	262.535	-1.0057	0.687286	0.00303627	0.0270038
LOC111114742	uncharacterized LOC111114742	76.9962	-1.00456	0.73167	0.00402122	0.0339399
LOC111101550	spindle and kinetochore-associated protein 3-like	90.348	-1.00374	0.662793	0.00258908	0.0236692
LOC111106903	multiple epidermal growth factor-like domains protein 11	32.2749	-1.00274	0.802622	0.00595565	0.0459878
LOC111128624	uncharacterized LOC111128624	2236.34	-1.00043	0.484543	0.000490433	0.00607032
LOC111100765	plectin-like	1304.61	1.00586	0.64991	0.00234193	0.0218894
LOC111118910	IQ domain-containing protein E-like	332.834	1.00779	0.737484	0.00411203	0.034525
LOC111124612	uncharacterized LOC111124612	175.97	1.01	0.701114	0.00326829	0.0286244
LOC111101059	uncharacterized LOC111101059	1821.28	1.01072	0.289655	5.97e-06	0.000142837
LOC111120142	actin, cytoplasmic 1-like	26603.7	1.01105	0.43645	0.000236212	0.00329907
LOC111125164	heat shock 70 kDa protein 12B-like	3545.63	1.01157	0.35875	5.15e-05	0.000911554
LOC111135797	fas apoptotic inhibitory molecule 1-like	75.8529	1.01194	0.574667	0.00123647	0.0129967
LOC111126569	uncharacterized LOC111126569	52.1297	1.01455	0.822475	0.00630418	0.0481036
LOC111124234	protocadherin beta-13-like	61.3778	1.01628	0.782816	0.0051287	0.0410363
LOC111121529	coiled-coil domain-containing protein 178-like	235.765	1.01663	0.535063	0.000821915	0.00926502
LOC111099210	uncharacterized LOC111099210	71.6194	1.0208	0.567077	0.00111202	0.0119393
LOC111125347	myosin-7-like	107.055	1.02266	0.676372	0.00264952	0.0241421
LOC111103323	mucin-2-like	368.683	1.02279	0.712708	0.00335528	0.0292098
LOC111126577	uncharacterized LOC111126577	35.8264	1.02617	0.774392	0.00473702	0.0384477
LOC111099872	transcription initiation factor TFIID subunit 11-like	184.148	1.02685	0.486234	0.000447284	0.00563005
LOC111119386	E3 ubiquitin-protein ligase TRIM71-like	68.5469	1.02785	0.591288	0.00134764	0.0139486
LOC111124172	centrosome-associated protein 350-like	234.181	1.02886	0.730286	0.0036541	0.0313365
LOC111126245	low-density lipoprotein receptor-related protein 4-like	155.949	1.03349	0.743606	0.00388773	0.0329781
LOC111121139	guanine nucleotide-binding protein G(o) subunit alpha-like	204.892	1.03409	0.77006	0.00450153	0.0370397
LOC111120496	intraflagellar transport protein 140 homolog	404.484	1.03713	0.588906	0.00127333	0.0133151
LOC111121635	protein PIH1D3-like	34.1942	1.03781	0.811908	0.00552874	0.0434161
LOC111119439	PDZ domain-containing protein GIPC1-like	100.947	1.04093	0.714681	0.00318328	0.0280898
LOC111108523	uncharacterized protein C12orf56-like	67.212	1.0441	0.701781	0.00290105	0.0260138
LOC111106830	trichohyalin-like	503.58	1.04515	0.656197	0.00211684	0.0201755
LOC111122984	ankyrin repeat domain-containing protein 45-like	62.2801	1.04539	0.674788	0.00241237	0.0223625
LOC111118379	contactin-associated protein-like 5	143.761	1.04667	0.823095	0.00567158	0.0443207
LOC111115796	uncharacterized LOC111115796	162.664	1.04694	0.728115	0.00338427	0.0294118
LOC111115251	calpain-9-like	26.9415	1.04701	0.780826	0.00456435	0.037415
LOC111131383	bile acid-CoA:amino acid N-acyltransferase-like	49.9141	1.04951	0.788742	0.00471988	0.0383904
LOC111106219	ADP-ribosylation factor-like protein 6	64.1299	1.04981	0.719538	0.00317974	0.0280697
LOC111137050	uncharacterized LOC111137050	19.1599	1.05153	0.845547	0.00621346	0.0475907
LOC111126328	uncharacterized LOC111126328	3550.75	1.0533	0.731394	0.00337633	0.0293528
LOC111128763	uncharacterized LOC111128763	70.3605	1.06615	0.700045	0.00265515	0.0241717
LOC111120519	uncharacterized LOC111120519	83.2027	1.06615	0.788123	0.00444968	0.0366874
LOC111134350	breast cancer anti-estrogen resistance protein 1-like	465.443	1.07021	0.568229	0.000929491	0.010277
LOC111123648	pleckstrin homology-like domain family B member 2	196.905	1.07617	0.802897	0.00465039	0.037957
LOC111099521	uncharacterized LOC111099521	67.1539	1.07679	0.717647	0.00286386	0.0257637
LOC111136477	uncharacterized LOC111136477	77.8762	1.07819	0.857091	0.00601437	0.0463573
LOC111107326	trichohyalin-like	775.285	1.07827	0.607992	0.00128848	0.0134417
LOC111100222	uncharacterized LOC111100222	58.1672	1.08709	0.864699	0.00605467	0.0466206
LOC111130409	homer protein homolog 2-like	222.767	1.0876	0.330048	1.63e-05	0.000343997
LOC111108437	uncharacterized LOC111108437	71.6235	1.08882	0.760768	0.00355487	0.0306322
LOC111137888	WD repeat-containing protein 97-like	357.781	1.09046	0.544605	0.000681772	0.00796909
LOC111133472	tumor protein 63-like	1217.19	1.09073	0.545272	0.000685816	0.00799583
LOC111115428	uncharacterized LOC111115428	118.107	1.0927	0.861264	0.00585622	0.0454141
LOC111107602	uncharacterized LOC111107602	68.1178	1.09511	0.865603	0.00592867	0.0458242
LOC111124893	carcinoembryonic antigen-related cell adhesion molecule 5-like	44.2721	1.10093	0.885389	0.00636095	0.0484039
LOC111118007	E3 ubiquitin-protein ligase TRIM71-like	245.892	1.10306	0.624328	0.00135081	0.0139718
LOC111099610	transcriptional coactivator YAP1-like	1117.78	1.10397	0.686344	0.00213113	0.02028
LOC111101471	RNA-binding protein 25-like	170.617	1.10554	0.797525	0.00411453	0.0345269
LOC111132291	uncharacterized LOC111132291	3314.35	1.10715	0.56348	0.000776223	0.00884238
LOC111109445	uncharacterized LOC111109445	32.333	1.11477	0.698945	0.00223737	0.0210738
LOC111133249	transmembrane protein 107-like	62.9799	1.12247	0.569365	0.000778646	0.00886667
LOC111111854	ras-related protein Rab-11B-like	141.313	1.12249	0.679285	0.00190921	0.0185211
LOC111130739	patched domain-containing protein 3-like	3768.33	1.12464	0.61549	0.00116712	0.012409
LOC111124961	uncharacterized LOC111124961	46.5521	1.12969	0.89268	0.00601776	0.0463716
LOC111131396	serine/threonine-protein kinase Nek9-like	41.9638	1.13011	0.817822	0.00423008	0.0352345
LOC111100457	uncharacterized LOC111100457	296.868	1.1383	0.667428	0.00166717	0.0165419
LOC111126300	intraflagellar transport protein 46 homolog	615.205	1.1387	0.415372	9.7e-05	0.00153532
LOC111134989	protein pitchfork-like	280.825	1.14319	0.878879	0.00543815	0.0428362
LOC111119306	probable thiopurine S-methyltransferase	169.605	1.14776	0.639794	0.00131449	0.0136658
LOC111131180	calmodulin-alpha-like	162.256	1.14879	0.705426	0.00209256	0.0199942
LOC111105564	uncharacterized LOC111105564	182.642	1.15371	0.841186	0.0044211	0.036526
LOC111119242	uncharacterized LOC111119242	18.1857	1.15552	0.925964	0.00642297	0.0487419
LOC111103240	HRAS-like suppressor 3	55.1551	1.15682	0.762344	0.00289173	0.0259543
LOC111119757	uncharacterized LOC111119757	119.529	1.1593	0.557699	0.000612225	0.00727907
LOC111130484	ETS homologous factor-like	708.431	1.16088	0.908636	0.00588092	0.0455476
LOC111117930	uncharacterized LOC111117930	66.2264	1.16164	0.73974	0.00249458	0.0229708
LOC111138231	dual specificity protein phosphatase 3-like	46.0045	1.16281	0.609058	0.000974174	0.0106665
LOC111112603	uncharacterized LOC111112603	259.383	1.16323	0.834423	0.00415824	0.0347787
LOC111104918	E3 ubiquitin-protein ligase rnf213-alpha-like	227.954	1.16379	0.869369	0.0049014	0.0395501
LOC111123460	leucine-rich repeat-containing protein 24-like	101.759	1.16616	0.83366	0.00410694	0.0345013
LOC111118463	uncharacterized LOC111118463	103.631	1.16677	0.922524	0.00613019	0.0470713
LOC111099410	signal peptide, CUB and EGF-like domain-containing protein 1	215.666	1.16895	0.71826	0.002135	0.0203042
LOC111134574	zinc finger protein Dzip1-like	331.211	1.17057	0.572801	0.000684113	0.00799033
LOC111110360	smoothened homolog	100.926	1.17104	0.718395	0.00212311	0.0202163
LOC111135179	uncharacterized LOC111135179	121.067	1.17117	0.603696	0.000905332	0.0100427
LOC111117711	uncharacterized LOC111117711	118.458	1.17472	0.501027	0.000308339	0.00410682
LOC111118527	histone H2A-like	97.0518	1.17547	0.804651	0.00344748	0.0298504
LOC111104654	ADP-ribosylation factor-like protein 13B	236.442	1.17637	0.671585	0.00152206	0.015342
LOC111119367	uncharacterized LOC111119367	72.9958	1.17825	0.652101	0.00131077	0.0136411
LOC111131248	uncharacterized LOC111131248	116.625	1.17867	0.831639	0.00391939	0.0332188
LOC111114558	rho-related GTP-binding protein RhoE-like	1098.7	1.17963	0.697994	0.00180979	0.0177146
LOC111122318	ankyrin-3-like	156.802	1.18017	0.793541	0.00320525	0.0282264
LOC111134953	dentin sialophosphoprotein-like	262.901	1.18594	0.767299	0.00272499	0.0247262
LOC111125887	opioid growth factor receptor-like protein 1	64.8368	1.18721	0.874522	0.00468995	0.0381878
LOC111135945	atrophin-1-like	247.794	1.18738	0.751429	0.00247464	0.0228355
LOC111105437	uncharacterized protein C6orf118-like	57.4444	1.18957	0.864004	0.00443768	0.0366291
LOC111134020	uncharacterized LOC111134020	78.8901	1.1904	0.921185	0.00570041	0.0444889
LOC111130063	leucine-rich repeat-containing protein 9-like	102.322	1.20073	0.5376	0.000432738	0.00548093
LOC111111285	uncharacterized LOC111111285	1254.83	1.20083	0.782246	0.00283666	0.025587
LOC111119397	polycystin-2-like	1348.8	1.20193	0.432689	0.000103926	0.00162509
LOC111126584	uncharacterized LOC111126584	75.015	1.20463	0.569746	0.000595121	0.00711459
LOC111124862	serine-rich adhesin for platelets-like	154.323	1.20641	0.694533	0.00163036	0.0162296
LOC111101577	uncharacterized LOC111101577	107.038	1.20743	0.634475	0.00104417	0.0112949
LOC111130096	cilia- and flagella-associated protein 36-like	411.358	1.20893	0.770863	0.00259949	0.023743
LOC111105275	uncharacterized LOC111105275	34.5503	1.20923	0.793139	0.0029384	0.0263255
LOC111123494	centrosomal protein of 135 kDa-like	215.337	1.2123	0.785019	0.0027864	0.0251709
LOC111129163	UDP-N-acetylhexosamine pyrophosphorylase-like	186.65	1.21259	0.563444	0.000545364	0.00662109
LOC111136166	uncharacterized LOC111136166	40.7861	1.21537	0.744738	0.00218974	0.0207019
LOC111124632	probable E3 ubiquitin-protein ligase MID2	79.119	1.21708	0.781596	0.00269687	0.0245076
LOC111104793	uncharacterized LOC111104793	198.35	1.2175	0.560036	0.00051894	0.00636714
LOC111113838	uncharacterized LOC111113838	56.0087	1.21804	0.768748	0.00250167	0.0230152
LOC111128698	leucine-rich repeat-containing protein 49-like	382.33	1.21936	0.459462	0.000150009	0.00222898
LOC111129057	serine/threonine-protein kinase BRSK2-like	86.97	1.2196	0.882273	0.00443496	0.0366206
LOC111123401	uncharacterized RING finger protein ECU07_0330-like	27.7425	1.22347	0.810235	0.00309013	0.0273945
LOC111133223	uncharacterized LOC111133223	352.062	1.22499	0.973292	0.00638946	0.048552
LOC111129922	ADAMTS-like protein 4	254.267	1.23073	0.847624	0.00365547	0.0313395
LOC111119767	ras-related protein Rab-23-like	215.777	1.23226	0.664023	0.00121622	0.012815
LOC111133039	monocarboxylate transporter 14-like	166.767	1.24088	0.657871	0.00113258	0.0121178
LOC111137806	uncharacterized LOC111137806	54.6561	1.24112	0.865598	0.00387051	0.0328507
LOC111128999	uncharacterized LOC111128999	31.2059	1.24264	0.911546	0.00473894	0.0384479
LOC111136503	protein phosphatase 1 regulatory subunit 12A-like	86.6136	1.24425	0.803311	0.00281087	0.0253769
LOC111130351	IQ domain-containing protein H-like	102.601	1.24644	0.786169	0.00254577	0.0233644
LOC111130410	uncharacterized LOC111130410	167.829	1.24917	0.568335	0.000511156	0.00628597
LOC111111641	uncharacterized LOC111111641	151.335	1.25065	0.971219	0.00591975	0.0457785
LOC111108789	uncharacterized LOC111108789	108.244	1.25132	0.966676	0.00580567	0.0450909
LOC111114926	uncharacterized LOC111114926	190.442	1.2529	0.990838	0.00634208	0.0483086
LOC111112139	toll-like receptor 4	69.6186	1.25768	0.763082	0.00216453	0.0205401
LOC111112301	uncharacterized LOC111112301	1602.76	1.25784	0.692959	0.00138825	0.0142574
LOC111129008	uncharacterized LOC111129008	60.0185	1.25912	0.759909	0.00211632	0.0201755
LOC111123091	sushi domain-containing protein 2-like	45.4243	1.26246	0.762267	0.00212592	0.0202368
LOC111125000	uncharacterized LOC111125000	61.3198	1.26298	0.736214	0.0018149	0.017747
LOC111114535	uncharacterized LOC111114535	35.6706	1.26406	0.670648	0.00116434	0.0123967
LOC111118932	FRAS1-related extracellular matrix protein 1-like	55.7293	1.26454	0.585464	0.000575455	0.00691477
LOC111109563	uncharacterized LOC111109563	34.6106	1.26681	0.980878	0.00588961	0.0455917
LOC111129221	serine/threonine-protein kinase ULK4-like	135.323	1.27058	0.466739	0.000140726	0.00210957
LOC111103395	cilia- and flagella-associated protein 47-like	72.8567	1.2742	0.836015	0.00306649	0.0272248
LOC111130332	uncharacterized LOC111130332	183.746	1.27504	0.437351	8.69e-05	0.00139978
LOC111114548	beta-1,4-galactosyltransferase galt-1-like	234.633	1.27741	0.69108	0.00129667	0.0135174
LOC111110980	uncharacterized LOC111110980	40.0111	1.27983	1.01915	0.00656389	0.0496382
LOC111101042	uncharacterized LOC111101042	28.7603	1.28064	0.774518	0.00217061	0.0205781
LOC111135472	uncharacterized LOC111135472	151.151	1.28501	0.428423	7.17e-05	0.00119346
LOC111103555	uncharacterized LOC111103555	66.8072	1.28511	0.882652	0.00372335	0.0318855
LOC111126204	uncharacterized LOC111126204	2655.15	1.28792	0.506018	0.000227138	0.00319429
LOC111125398	uncharacterized LOC111125398	79.7284	1.29165	0.501799	0.000212843	0.00303104
LOC111120950	uncharacterized LOC111120950	61.9932	1.29245	0.899682	0.00394395	0.0333992
LOC111112176	multiple epidermal growth factor-like domains protein 10	67.2546	1.29977	0.891319	0.0037277	0.0319049
LOC111133145	transient receptor potential cation channel subfamily M member 2-like	153.444	1.30185	0.863281	0.0032561	0.0285387
LOC111124487	heat shock 70 kDa protein 12A-like	49.6927	1.30581	0.827682	0.00270387	0.0245639
LOC111118645	toll-like receptor 4	43.913	1.30665	1.03479	0.00648592	0.0491217
LOC111125809	coiled-coil domain-containing protein 105-like	534.986	1.30758	0.635657	0.000786845	0.00895
LOC111127138	poly [ADP-ribose] polymerase 15-like	83.3067	1.30785	0.904075	0.00386465	0.0328496
LOC111133442	uncharacterized LOC111133442	57.1503	1.30811	0.692565	0.00120359	0.012708
LOC111104662	uncharacterized LOC111104662	13.363	1.30982	0.981835	0.00529612	0.0420118
LOC111127599	uncharacterized LOC111127599	92.3553	1.31	0.902121	0.00381048	0.0325109
LOC111119330	uncharacterized LOC111119330	128.344	1.31088	0.524893	0.000266096	0.00363477
LOC111104502	uncharacterized LOC111104502	677.241	1.31253	0.865977	0.0032081	0.0282434
LOC111101829	uncharacterized LOC111101829	195.963	1.3142	0.545416	0.000332006	0.00437613
LOC111113309	WD repeat-containing protein 49-like	164.134	1.31426	0.715104	0.00137831	0.0141888
LOC111134239	basic immunoglobulin-like variable motif-containing protein	77.1582	1.31449	0.608962	0.000616225	0.00732092
LOC111135750	uncharacterized LOC111135750	206.075	1.3151	0.46703	0.000122128	0.00186426
LOC111119784	uncharacterized LOC111119784	78.5113	1.31543	1.02011	0.00602257	0.046397
LOC111127079	uncharacterized LOC111127079	790.254	1.32331	0.608323	0.000597775	0.00714351
LOC111132921	protein S-acyltransferase 18-like	157.297	1.32382	0.462266	0.000110391	0.00170692
LOC111119941	proteoglycan Cow-like	726.873	1.32409	0.271726	2.29e-07	8.63e-06
LOC111127010	uncharacterized LOC111127010	881.992	1.32754	0.774947	0.00192055	0.0186134
LOC111101564	uncharacterized LOC111101564	95.9782	1.33364	0.632212	0.00071177	0.00824695
LOC111106569	uncharacterized LOC111106569	147.764	1.33868	0.664508	0.000904768	0.0100425
LOC111111832	ankyrin and armadillo repeat-containing protein-like	83.8175	1.3398	0.769138	0.00179898	0.0176298
LOC111119015	contactin-associated protein-like 5	161.631	1.34004	0.755438	0.00165818	0.0164742
LOC111102125	uncharacterized LOC111102125	194.98	1.34045	0.294616	8.43e-07	2.61e-05
LOC111136738	uncharacterized LOC111136738	280.753	1.34095	0.349104	8.53e-06	0.00019503
LOC111113437	uncharacterized LOC111113437	100.56	1.34308	1.00674	0.0053582	0.0424049
LOC111103525	HRAS-like suppressor 3	142.847	1.34334	0.521873	0.000232962	0.00326362
LOC111135473	uncharacterized LOC111135473	608.079	1.34409	0.541899	0.000292657	0.00393582
LOC111122732	uncharacterized LOC111122732	600.435	1.34586	0.865253	0.00293714	0.0263219
LOC111109631	uncharacterized LOC111109631	34.5256	1.34684	0.862819	0.00289603	0.0259841
LOC111103835	PR domain zinc finger protein 1-like	131.157	1.34692	1.05196	0.00623833	0.0477452
LOC111123038	heat shock 70 kDa protein 12A-like	53.7057	1.35678	0.906832	0.00345921	0.029918
LOC111129396	dynein assembly factor 4, axonemal-like	78.7716	1.35791	0.765211	0.00167805	0.0166283
LOC111136344	uncharacterized LOC111136344	163.009	1.36071	0.706833	0.00115356	0.012312
LOC111107747	uncharacterized LOC111107747	348.675	1.3614	0.427079	5.32e-05	0.000935105
LOC111135909	uncharacterized LOC111135909	202.187	1.36719	0.755027	0.00154241	0.0155112
LOC111134888	dynein heavy chain 10, axonemal-like	468.148	1.36911	0.945536	0.00395942	0.0335115
LOC111112926	usherin-like	29.4833	1.37338	0.938845	0.00381132	0.0325109
LOC111114297	protocadherin Fat 4-like	96.511	1.37373	1.08139	0.00646209	0.04899
LOC111130424	uncharacterized LOC111130424	89.306	1.37818	0.554456	0.000304148	0.00405811
LOC111113887	neo-calmodulin-like	93.662	1.37824	0.636902	0.000655692	0.00769971
LOC111130209	coiled-coil domain-containing protein 171-like	263.401	1.38388	0.598672	0.00046377	0.00579209
LOC111100763	uncharacterized LOC111100763	21.2067	1.38448	0.91825	0.0033989	0.0295053
LOC111131266	coiled-coil domain-containing protein 60-like	161.701	1.38458	0.840627	0.00236471	0.0220347
LOC111137020	uncharacterized LOC111137020	52.6894	1.38539	0.867787	0.00269579	0.024505
LOC111108246	UDP-D-xylose:ribitol-5-phosphate beta1,4-xylosyltransferase-like	90.0191	1.38862	0.710593	0.001101	0.0118382
LOC111111548	uncharacterized LOC111111548	45.93	1.38956	1.0171	0.00497983	0.0400201
LOC111127135	protein Wnt-1-like	11.75	1.39032	1.06093	0.00580379	0.0450878
LOC111115822	meiosis-specific nuclear structural protein 1-like	98.8251	1.39178	0.637628	0.000636373	0.00751049
LOC111123995	arrestin domain-containing protein 4-like	32.6685	1.39204	1.05831	0.00572882	0.0446649
LOC111124165	IgGFc-binding protein-like	1998.05	1.39268	0.858236	0.00252933	0.0232276
LOC111132712	uncharacterized LOC111132712	19.2355	1.39652	1.0248	0.00503827	0.0403658
LOC111128214	calmodulin-like protein 12	31.1864	1.3978	0.894897	0.00296767	0.0265253
LOC111126590	uncharacterized LOC111126590	104.114	1.39994	0.742265	0.00131322	0.0136619
LOC111124986	uncharacterized LOC111124986	33.1868	1.4074	1.08017	0.00595133	0.045976
LOC111125363	centrosomal protein of 135 kDa-like	154.992	1.40906	0.800154	0.00180075	0.0176375
LOC111137947	sperm flagellar protein 1-like	160.208	1.4098	0.819364	0.00199303	0.0192119
LOC111124748	voltage-dependent calcium channel type A subunit alpha-1-like	72.837	1.41648	0.612391	0.00048094	0.00597779
LOC111137975	heme-binding protein 2-like	259.26	1.41997	0.372878	1.17e-05	0.000257982
LOC111122894	uncharacterized RING finger protein ECU07_0330-like	29.178	1.42642	1.01513	0.00453761	0.0372799
LOC111135443	leucine-rich repeat-containing protein 43-like	178.003	1.432	0.305586	6.72e-07	2.16e-05
LOC111117456	endothelin-converting enzyme 1-like	129.478	1.4334	0.400118	2.26e-05	0.000453515
LOC111133846	glutathione S-transferase U21-like	110.246	1.43505	0.558009	0.000269345	0.00367093
LOC111111128	receptor-type tyrosine-protein phosphatase alpha-like	132.525	1.44064	0.677328	0.000763857	0.00874731
LOC111136805	cyclic nucleotide-binding domain-containing protein 1-like	62.7964	1.44421	0.552108	0.000246259	0.00341123
LOC111111630	uncharacterized LOC111111630	22.4613	1.44501	0.959717	0.00350847	0.0302923
LOC111126825	heat shock 70 kDa protein 12B-like	59.2724	1.44783	0.79309	0.00157704	0.0157865
LOC111125043	protocadherin-9-like	128.524	1.45301	1.02161	0.00437386	0.0362351
LOC111109524	serine/threonine-protein kinase Nek6-like	224.333	1.45341	0.695584	0.000844077	0.00947712
LOC111134043	ephrin type-B receptor 1-B-like	132.163	1.45545	0.447279	5.5e-05	0.000957926
LOC111118354	actin-like	47.3395	1.45741	0.759006	0.00126422	0.0132471
LOC111111666	ankyrin and armadillo repeat-containing protein-like	98.9425	1.46323	0.819033	0.00175155	0.0172555
LOC111129372	dynein regulatory complex subunit 7-like	80.6792	1.46459	0.762781	0.00127126	0.0133072
LOC111119285	adhesion G protein-coupled receptor L3-like	831.854	1.4646	0.73016	0.00103741	0.0112417
LOC111123184	heat shock 70 kDa protein 12A-like	41.3077	1.46947	0.821758	0.00175122	0.0172555
LOC111099093	coiled-coil domain-containing protein 113-like	263.077	1.46953	0.570047	0.000278138	0.00377219
LOC111126029	heat shock 70 kDa protein 12A-like	76.9837	1.47215	0.640496	0.000529432	0.00646893
LOC111110670	uncharacterized LOC111110670	24.6489	1.47742	1.13852	0.00612489	0.047044
LOC111136572	trichoplein keratin filament-binding protein-like	363.492	1.47756	0.698626	0.000812729	0.00919633
LOC111126613	probable alpha-ketoglutarate-dependent hypophosphite dioxygenase	20.1844	1.47803	1.03544	0.00434854	0.0360454
LOC111116218	uncharacterized LOC111116218	132.009	1.48097	0.852425	0.00199531	0.0192278
LOC111119156	uncharacterized LOC111119156	670.63	1.48316	0.53078	0.000172318	0.00251871
LOC111129812	sulfotransferase family cytosolic 1B member 1-like	87.2326	1.48319	0.662924	0.000616042	0.00732092
LOC111107113	dual specificity tyrosine-phosphorylation-regulated kinase 2-like	434.496	1.48541	0.478221	8.32e-05	0.00135208
LOC111129382	double zinc ribbon and ankyrin repeat-containing protein 1-like	216.288	1.48772	0.466368	6.83e-05	0.00114663
LOC111126852	uncharacterized LOC111126852	40.48	1.49222	0.981769	0.00344439	0.0298406
LOC111121490	protein sidekick-like	163.018	1.4925	0.454619	5.49e-05	0.000956918
LOC111102776	uncharacterized LOC111102776	61.0492	1.49433	1.11864	0.0055512	0.0435363
LOC111111852	uncharacterized LOC111111852	44.1886	1.49517	0.996739	0.00362676	0.0311723
LOC111126027	heat shock 70 kDa protein 12A-like	143.338	1.49789	0.546361	0.000198592	0.00285479
LOC111108385	serine-rich adhesin for platelets-like	124.846	1.49823	0.514794	0.000134701	0.00203225
LOC111134346	uncharacterized LOC111134346	291.171	1.50012	0.883415	0.00221858	0.0209408
LOC111127478	transmembrane protein 232-like	58.5778	1.50163	0.896353	0.00234773	0.0219234
LOC111117984	tctex1 domain-containing protein 1-B-like	50.5706	1.50166	0.864212	0.00201697	0.0193878
LOC111118625	uncharacterized LOC111118625	40.227	1.50445	1.13456	0.00570754	0.0445325
LOC111116263	putative zinc carboxypeptidase PFA0170c	21.4055	1.50783	1.1789	0.00646524	0.0490016
LOC111138480	uncharacterized LOC111138480	13.8916	1.50914	1.06228	0.00446426	0.0367927
LOC111118823	protein FAM149B1-like	630.246	1.50947	0.396736	1.45e-05	0.000311123
LOC111121342	uncharacterized LOC111121342	356.377	1.50995	0.988145	0.00339604	0.0294888
LOC111110917	uncharacterized LOC111110917	156.158	1.51127	0.555005	0.00021095	0.0030055
LOC111134265	uncharacterized LOC111134265	214.488	1.51494	0.95158	0.00289969	0.0260093
LOC111124313	phosphatidylinositol 3,4,5-trisphosphate 3-phosphatase TPTE2-like	41.1696	1.51501	0.910929	0.00243381	0.0225065
LOC111122795	dynein beta chain, flagellar outer arm-like	409.161	1.51525	0.601176	0.00033516	0.00440816
LOC111136817	uncharacterized LOC111136817	76.2071	1.51702	0.975401	0.00318008	0.0280697
LOC111129445	calmodulin-like	558.881	1.51752	0.983673	0.00328226	0.0287219
LOC111107548	high mobility group protein HMGI-C-like	58.2695	1.51925	0.924666	0.00256167	0.023468
LOC111136490	cell wall protein DAN4-like	122.44	1.51944	0.809636	0.00146245	0.0148641
LOC111114934	uncharacterized LOC111114934	164.916	1.52099	0.982762	0.00324585	0.0284851
LOC111132127	uncharacterized LOC111132127	49.7005	1.5212	0.92448	0.00254862	0.0233766
LOC111127858	uncharacterized LOC111127858	18.6996	1.52674	1.12995	0.00536532	0.0424391
LOC111099209	coiled-coil domain-containing protein 92-like	320.374	1.5288	0.316529	4.73e-07	1.6e-05
LOC111102688	coiled-coil domain-containing protein 83-like	183.623	1.52961	0.760327	0.00107541	0.0115958
LOC111115141	tripartite motif-containing protein 45-like	42.1714	1.53246	1.16492	0.00589242	0.0456019
LOC111127914	nuclear receptor subfamily 2 group F member 1-A-like	804.744	1.53455	0.739548	0.000933745	0.0103128
LOC111122811	pleckstrin homology-like domain family B member 2	432.7	1.5381	0.546779	0.000178117	0.00259227
LOC111117133	intraflagellar transport protein 88 homolog	115.883	1.53939	0.440289	3.5e-05	0.000658268
LOC111110174	uncharacterized LOC111110174	61.7576	1.54388	0.909454	0.00226879	0.0213236
LOC111119255	glutamine-rich protein 2-like	683.494	1.54907	0.670969	0.000557862	0.00674863
LOC111128182	uncharacterized LOC111128182	197.848	1.55168	0.521162	0.00012467	0.00189973
LOC111130064	semaphorin-1A-like	300.86	1.55222	0.806831	0.00133732	0.0138605
LOC111130545	homeobox protein Meis1-like	451.729	1.5552	0.933114	0.00245639	0.0226808
LOC111134702	ankyrin repeat and MYND domain-containing protein 1-like	135.393	1.55847	0.354706	2.59e-06	6.99e-05
LOC111110285	uncharacterized LOC111110285	31.7724	1.55927	0.924792	0.00234849	0.0219239
LOC111131810	clathrin heavy chain linker domain-containing protein 1-like	144.295	1.56117	0.504539	9.64e-05	0.00152853
LOC111109986	E3 SUMO-protein ligase PIAS1-like	76.4715	1.56198	0.72702	0.000807411	0.00914813
LOC111108066	uncharacterized LOC111108066	57.0323	1.56272	0.93881	0.00247667	0.0228473
LOC111116088	uncharacterized LOC111116088	24.5246	1.56456	1.21057	0.00627809	0.0479566
LOC111118892	protein sidekick-like	79.448	1.56668	0.406508	1.41e-05	0.000303358
LOC111111628	sodium/calcium exchanger 3-like	344.499	1.56889	0.579322	0.000234233	0.00327894
LOC111106539	hepatocyte growth factor receptor-like	65.8088	1.56929	0.976099	0.00284888	0.025667
LOC111128394	uncharacterized LOC111128394	268.108	1.56958	1.04108	0.00364233	0.031278
LOC111101863	DNA damage-regulated autophagy modulator protein 2-like	47.3323	1.5711	0.92625	0.00230406	0.0215884
LOC111124904	coiled-coil domain-containing protein 180-like	180.36	1.57139	0.513976	0.000106559	0.001656
LOC111123993	coiled-coil domain-containing protein 180-like	210.276	1.57252	0.520285	0.000115673	0.00177776
LOC111132364	uncharacterized LOC111132364	38.4096	1.57298	1.08533	0.00421601	0.0351557
LOC111106751	uncharacterized LOC111106751	23.7776	1.57392	1.02959	0.00346202	0.0299338
LOC111129611	uncharacterized LOC111129611	119.569	1.57699	0.862351	0.00169107	0.0167463
LOC111112275	uncharacterized LOC111112275	25.3977	1.57812	1.05777	0.00379568	0.0324139
LOC111105480	uncharacterized LOC111105480	215.383	1.58159	1.11513	0.00456556	0.037415
LOC111105130	cubilin-like	16.6111	1.58914	1.16214	0.0051967	0.041444
LOC111119258	ankyrin repeat and fibronectin type-III domain-containing protein 1-like	128.989	1.59203	0.607554	0.000291891	0.00392899
LOC111127424	zinc finger C2HC domain-containing protein 1A-like	82.7239	1.59255	0.382366	5.85e-06	0.00014052
LOC111122011	heat shock 70 kDa protein 12A-like	22.9565	1.59325	1.16923	0.00526269	0.0418119
LOC111122130	location of vulva defective 1-like	37.265	1.59446	0.812528	0.00125636	0.0131829
LOC111132502	uncharacterized LOC111132502	70.2827	1.59567	0.926205	0.00218592	0.0206851
LOC111134931	uncharacterized LOC111134931	125.485	1.59658	0.727064	0.000745794	0.00857269
LOC111122832	uncharacterized LOC111122832	122.884	1.59727	0.7288	0.00075329	0.0086496
LOC111114913	catenin delta-2-like	226.381	1.6002	0.319539	2.48e-07	9.17e-06
LOC111134042	ephrin type-B receptor 1-B-like	580.308	1.60085	0.595159	0.000252861	0.00348683
LOC111134609	CAP-Gly domain-containing linker protein 1-like	208.685	1.60209	0.587139	0.000232388	0.0032576
LOC111133922	eukaryotic translation initiation factor 4 gamma 3-like	131.211	1.60522	0.703991	0.000623497	0.00738714
LOC111136087	chondroadherin-like protein	779.203	1.60679	0.430723	2.13e-05	0.00043028
LOC111130776	lipoxygenase homology domain-containing protein 1-like	230.874	1.60761	0.273524	2.87e-09	1.77e-07
LOC111108052	heat shock 70 kDa protein 12A-like	358.711	1.60771	0.650996	0.000412652	0.00524616
LOC111107758	uncharacterized LOC111107758	150.696	1.60844	0.450847	3.27e-05	0.000621834
LOC111112479	fatty acyl-CoA hydrolase precursor, medium chain-like	94.202	1.60953	0.777878	0.000997476	0.0108748
LOC111136218	meckelin-like	520.529	1.60959	0.460226	3.92e-05	0.000720243
LOC111124543	serine/threonine kinase-like domain-containing protein STKLD1	77.5999	1.61357	0.851217	0.00147785	0.0149807
LOC111119768	uncharacterized LOC111119768	889.118	1.61511	0.252323	1.17e-10	1.09e-08
LOC111128949	ninein-like protein	231.668	1.61676	0.461261	3.88e-05	0.000715375
LOC111136460	beta-1,3-galactosyltransferase brn-like	70.8958	1.61906	0.905571	0.00189709	0.0184212
LOC111137576	BTB/POZ domain-containing protein 16-like	147.299	1.62027	0.761267	0.000880753	0.00982373
LOC111120650	uncharacterized LOC111120650	470.916	1.6212	0.837543	0.00135507	0.0140112
LOC111127078	transmembrane protein 145-like	18.5126	1.62505	0.914957	0.00195464	0.0189077
LOC111128412	5-hydroxytryptamine receptor 1F-like	103.39	1.62511	0.898799	0.00181566	0.017747
LOC111130400	cytoplasmic dynein 2 light intermediate chain 1-like	189.279	1.62737	0.637633	0.000351	0.0045809
LOC111123081	acyl-CoA synthetase family member 2, mitochondrial-like	80.784	1.63025	0.773564	0.000928546	0.010274
LOC111118440	F-box only protein 16-like	88.6533	1.63095	0.54313	0.000130328	0.00197312
LOC111131112	sperm-associated antigen 8-like	44.0881	1.6317	0.60983	0.000269327	0.00367093
LOC111119697	extracellular matrix protein FRAS1-like	39.7578	1.63238	1.23008	0.00577526	0.0449234
LOC111099725	tumor susceptibility gene 101 protein-like	113.532	1.6337	0.601447	0.000246943	0.0034176
LOC111138335	uncharacterized LOC111138335	90.1479	1.63635	1.19496	0.00519931	0.0414488
LOC111122636	dynein beta chain, flagellar outer arm-like	346.142	1.63924	0.588581	0.000213597	0.00303469
LOC111121412	uncharacterized LOC111121412	358.376	1.643	0.89232	0.00169668	0.0167801
LOC111138333	coiled-coil domain-containing protein 65-like	219.963	1.65104	0.630572	0.000310873	0.00413515
LOC111137436	cyclic nucleotide-binding domain-containing protein 1-like	48.0443	1.65203	0.767082	0.000850854	0.00954025
LOC111108085	uncharacterized protein C3orf84-like	90.4939	1.65474	0.653747	0.000376585	0.00485244
LOC111127446	zinc finger protein GLI4-like	121.484	1.65528	1.16133	0.00453965	0.0372799
LOC111107627	uncharacterized LOC111107627	114.231	1.6563	0.769498	0.000855449	0.00958714
LOC111136171	tripartite motif-containing protein 2-like	31.3836	1.65949	0.737646	0.000693892	0.00806742
LOC111138059	cilia- and flagella-associated protein 20-like	1218.63	1.65951	0.406826	8.5e-06	0.000194579
LOC111135829	uncharacterized LOC111135829	122.462	1.66056	0.91697	0.0018319	0.0178793
LOC111134532	probable ATP-dependent RNA helicase DHX58	568.189	1.66117	0.469355	3.79e-05	0.000700903
LOC111117813	tripartite motif-containing protein 3-like	19.571	1.66189	0.863321	0.00141741	0.0144688
LOC111128818	RBPJ-interacting and tubulin-associated protein 1-like	63.4781	1.66856	0.767405	0.000822145	0.00926502
LOC111101803	uncharacterized LOC111101803	38.0011	1.66991	1.21971	0.00521615	0.0415505
LOC111124771	protein mesh-like	119.157	1.66993	0.633337	0.000303993	0.00405781
LOC111134839	ankycorbin-like	126.072	1.67024	0.343636	5.12e-07	1.71e-05
LOC111137112	sperm flagellar protein 1-like	176.784	1.67121	0.614078	0.000253379	0.00349081
LOC111101848	protein XRP2-like	183.583	1.67445	0.414767	9.87e-06	0.000221462
LOC111127983	follistatin-like	171.236	1.67694	0.850707	0.00128852	0.0134417
LOC111103820	intraflagellar transport protein 88 homolog	288.631	1.67742	0.336761	3.05e-07	1.1e-05
LOC111138358	uncharacterized LOC111138358	103.675	1.67797	1.20847	0.00497744	0.0400153
LOC111138162	uncharacterized LOC111138162	112.824	1.67913	0.946086	0.00200331	0.0192988
LOC111112294	fasciclin-1-like	22.4373	1.67928	1.2289	0.00525225	0.0417571
LOC111130568	chromosome-associated kinesin KIF4-like	300.779	1.6794	0.433854	1.61e-05	0.000340355
LOC111109852	E3 ubiquitin-protein ligase TRIM36-like	32.4241	1.68068	1.13737	0.00401336	0.0338927
LOC111101054	early growth response protein 2-like	66263.8	1.68243	0.986703	0.0023525	0.0219545
LOC111137283	uncharacterized LOC111137283	31.5151	1.683	1.25602	0.00560425	0.0438729
LOC111122066	protein outspread-like	449.78	1.68473	0.831485	0.00114633	0.012252
LOC111113036	ceramide kinase-like protein	153.337	1.68621	0.82876	0.00112618	0.0120579
LOC111136309	uncharacterized LOC111136309	74.9922	1.6868	1.22639	0.00514124	0.0411151
LOC111123635	uncharacterized LOC111123635	70.5163	1.68684	0.976765	0.00224059	0.0210898
LOC111138468	E3 ubiquitin-protein ligase Midline-1-like	61.4054	1.68696	1.05377	0.00300044	0.026771
LOC111135890	rootletin-like	674.5	1.68724	0.492858	5.23e-05	0.000921808
LOC111134473	tetratricopeptide repeat protein 24-like	147.406	1.68864	0.445251	2.03e-05	0.000412555
LOC111130582	cyclin-dependent kinase-like 1	459.885	1.68906	0.613968	0.000241707	0.00336039
LOC111108228	uncharacterized LOC111108228	64.7943	1.69009	0.885008	0.00148606	0.0150489
LOC111137054	uncharacterized LOC111137054	43.9531	1.69224	1.24073	0.0052882	0.0419926
LOC111102810	uncharacterized LOC111102810	390.352	1.6953	0.499615	5.69e-05	0.000985107
LOC111111539	multimerin-1-like	1153.59	1.6957	0.637888	0.000296933	0.00397752
LOC111099685	uncharacterized LOC111099685	28.1351	1.69788	1.05593	0.00295901	0.0264712
LOC111099672	growth arrest-specific protein 2-like	23.9669	1.69838	0.951423	0.00197101	0.0190539
LOC111114515	uncharacterized LOC111114515	129.317	1.70301	0.713888	0.000534533	0.00652554
LOC111133284	uncharacterized LOC111133284	1078.78	1.70394	0.594496	0.000190926	0.00275926
LOC111132573	melanotransferrin-like	942.626	1.70433	0.535717	9.45e-05	0.00150204
LOC111099910	uncharacterized LOC111099910	41.7908	1.7044	1.22715	0.00498066	0.0400201
LOC111129485	VWFA and cache domain-containing protein 1-like	42.1749	1.70882	1.07534	0.00309955	0.0274384
LOC111117988	cytosolic carboxypeptidase 6-like	57.2812	1.70931	0.798083	0.000903888	0.0100413
LOC111118287	uncharacterized LOC111118287	93.9224	1.71011	1.00437	0.00238587	0.0221708
LOC111111461	uncharacterized LOC111111461	126.321	1.71022	1.2543	0.00529595	0.0420118
LOC111120552	leucine-rich repeat-containing protein 72-like	54.1957	1.71168	0.69467	0.00045524	0.00570192
LOC111115419	uncharacterized LOC111115419	28.7939	1.71316	1.06314	0.0029457	0.0263831
LOC111133779	uncharacterized LOC111133779	273.078	1.71658	0.676987	0.000392484	0.00502329
LOC111103653	uncharacterized LOC111103653	37.9066	1.71677	1.14411	0.00382087	0.0325833
LOC111137529	uncharacterized LOC111137529	215.843	1.71731	0.622088	0.00024297	0.00337489
LOC111106627	uncharacterized LOC111106627	18.3552	1.71867	0.98773	0.00219737	0.0207676
LOC111135232	XK-related protein 6-like	96.6315	1.72322	0.889058	0.00141574	0.0144569
LOC111131059	ADP-ribosylation factor-like protein 11	40.4438	1.72365	0.485235	3.98e-05	0.000728786
LOC111129488	acyl-CoA:lysophosphatidylglycerol acyltransferase 1-like	15.6414	1.72538	1.29132	0.00565474	0.0442231
LOC111108278	atrial natriuretic peptide receptor 1-like	20.2633	1.72544	0.712098	0.000501512	0.00618734
LOC111123758	uncharacterized LOC111123758	8.83187	1.7304	1.24689	0.00499868	0.0401119
LOC111106980	ankyrin repeat domain-containing protein 26-like	564.696	1.73215	0.489438	4.15e-05	0.000754982
LOC111130815	uncharacterized LOC111130815	71.2186	1.73248	0.70017	0.000452163	0.00566804
LOC111130593	WD repeat-containing protein 93-like	98.3547	1.73257	0.432759	1.18e-05	0.000258823
LOC111129939	uncharacterized LOC111129939	306.694	1.73619	0.263495	3.42e-11	3.56e-09
LOC111132861	zinc transporter ZIP12-like	35.291	1.73696	1.33263	0.00611042	0.0469668
LOC111129384	heat shock 70 kDa protein 12A-like	61.4545	1.73703	0.894029	0.00140955	0.0144033
LOC111126429	PIH1 domain-containing protein 2-like	19.283	1.73817	1.11796	0.00337583	0.0293528
LOC111107053	uncharacterized LOC111107053	25.0577	1.74008	1.29533	0.00555584	0.0435615
LOC111116724	uncharacterized LOC111116724	95.3099	1.74135	0.600788	0.000184328	0.00267499
LOC111100727	uncharacterized LOC111100727	24.1628	1.74347	0.796651	0.000833638	0.00937397
LOC111112175	multiple epidermal growth factor-like domains protein 11	219.903	1.74511	1.00368	0.00222123	0.0209542
LOC111104651	protein LKAAEAR1-like	237.781	1.7467	0.446539	1.56e-05	0.000331879
LOC111109969	betaine--homocysteine S-methyltransferase 1-like	147.351	1.74886	0.772998	0.000714893	0.00827369
LOC111127659	transmembrane protein 232-like	115.802	1.7521	0.451765	1.73e-05	0.000360523
LOC111127890	lactadherin-like	1260.56	1.75483	0.473427	2.77e-05	0.000538845
LOC111118725	cGMP-dependent protein kinase 1-like	90.2623	1.75638	1.06296	0.00270729	0.0245875
LOC111129376	dynein intermediate chain 2, ciliary-like	272.83	1.75659	1.02743	0.00237821	0.0221334
LOC111129371	dynein regulatory complex subunit 7-like	210.639	1.7574	0.458206	1.96e-05	0.0004021
LOC111128450	dimethylaniline monooxygenase [N-oxide-forming] 2-like	500.587	1.75796	0.906561	0.00143329	0.0146062
LOC111133328	uncharacterized LOC111133328	200.487	1.75871	0.732466	0.000537111	0.00654438
LOC111112137	toll-like receptor 4	36.4289	1.7596	0.56886	0.000122158	0.00186426
LOC111131151	protein flp-like	270.408	1.76522	0.5807	0.000138255	0.00207765
LOC111112295	meiosis-specific nuclear structural protein 1-like	178.248	1.76529	0.452647	1.65e-05	0.000347197
LOC111132656	uncharacterized LOC111132656	214.598	1.76872	0.822393	0.000915285	0.0101457
LOC111121639	sodium-dependent lysophosphatidylcholine symporter 1-like	37.6093	1.76884	0.797128	0.000792305	0.00900787
LOC111119887	uncharacterized LOC111119887	22.3921	1.76899	1.30325	0.00536878	0.0424554
LOC111118568	polycystin-1-like	249.157	1.77053	0.815779	0.000878795	0.00980548
LOC111110997	leucine-rich repeat-containing protein 71-like	105.223	1.77264	0.543599	8.46e-05	0.0013701
LOC111138395	coiled-coil domain-containing protein 65-like	73.4869	1.774	0.976671	0.00188499	0.0183271
LOC111103146	arrestin domain-containing protein 17-like	33.5103	1.77437	1.03208	0.00233835	0.0218693
LOC111105635	uncharacterized LOC111105635	201.976	1.77621	0.910036	0.00140449	0.0143709
LOC111100801	fibronectin type 3 and ankyrin repeat domains 1 protein-like	262.341	1.77814	0.500581	4.23e-05	0.000765607
LOC111127598	uncharacterized LOC111127598	66.2526	1.77822	0.644472	0.00025636	0.0035239
LOC111125686	low-density lipoprotein receptor-related protein 6-like	17.3686	1.77939	1.30531	0.00529358	0.0420118
LOC111133539	uncharacterized LOC111133539	47.8398	1.77949	0.934458	0.00155838	0.0156357
LOC111122689	centrosome-associated protein 350-like	1062.27	1.77955	0.566401	0.00011163	0.00172344
LOC111106349	tripartite motif-containing protein 7-like	22.1852	1.78153	1.24247	0.00448992	0.0369742
LOC111107974	uncharacterized LOC111107974	38.3203	1.78191	1.04557	0.00242219	0.0224399
LOC111136516	WD repeat-containing protein 60-like	245.13	1.78605	0.579924	0.000128968	0.00195642
LOC111108722	serine/threonine-protein kinase Nek4-like	118.186	1.78626	0.998747	0.00201142	0.0193472
LOC111137845	uncharacterized LOC111137845	431.414	1.78693	0.640274	0.000241309	0.0033564
LOC111114476	VWFA and cache domain-containing protein 1-like	30.0468	1.7875	0.866756	0.00111376	0.0119458
LOC111117494	E3 ubiquitin-protein ligase Trim36-like	25.2391	1.7896	1.15705	0.00346324	0.0299358
LOC111120753	PDZ domain-containing protein GIPC1-like	45.5193	1.79039	0.559983	9.95e-05	0.0015665
LOC111128183	uncharacterized LOC111128183	25.6559	1.7913	1.20021	0.00392231	0.0332344
LOC111118750	uncharacterized LOC111118750	28.1929	1.794	1.02898	0.00222613	0.0209873
LOC111137568	uncharacterized LOC111137568	46.6074	1.79606	0.797079	0.000747931	0.00859401
LOC111134769	glypican-5-like	154.99	1.79624	0.607104	0.000169645	0.00249039
LOC111130936	uncharacterized protein CXorf65 homolog	28.9514	1.7993	0.829373	0.00089293	0.00994499
LOC111126218	ankyrin repeat domain-containing protein 49-like	39.454	1.80056	0.80365	0.000770014	0.00880127
LOC111134892	ADP-ribosylation factor-like protein 2-binding protein	227.996	1.80064	0.46979	2.07e-05	0.000420762
LOC111110162	uncharacterized LOC111110162	655.404	1.80333	0.439279	9.36e-06	0.000211591
LOC111103148	uncharacterized LOC111103148	366.101	1.80436	0.414007	4.08e-06	0.00010465
LOC111123700	protein crumbs-like	81.2645	1.80527	0.553941	8.76e-05	0.00140776
LOC111104187	toll-like receptor 4	10.0471	1.80634	1.37877	0.00597071	0.0460907
LOC111127576	ADAM 17-like protease	40.0586	1.80686	1.20293	0.00384084	0.0327015
LOC111121057	paired amphipathic helix protein Sin3a-like	289.825	1.80897	0.499579	3.67e-05	0.000682994
LOC111122722	uncharacterized LOC111122722	17.4775	1.80909	0.951381	0.00158336	0.0158445
LOC111125567	anoctamin-4-like	49.1561	1.80993	0.757107	0.000566255	0.00683658
LOC111104348	uncharacterized LOC111104348	124.788	1.81097	1.18642	0.00363415	0.031227
LOC111117956	laccase-2-like	25.1172	1.81342	0.786955	0.000678564	0.00793464
LOC111137814	uncharacterized LOC111137814	51.8257	1.81423	0.891449	0.00119272	0.0126282
LOC111133775	uncharacterized LOC111133775	7.51084	1.81626	1.3486	0.00548301	0.0430903
LOC111129389	dynein regulatory complex protein 1-like	152.185	1.81676	0.760999	0.000572277	0.00688473
LOC111135019	uncharacterized LOC111135019	44.4164	1.81707	1.10171	0.00275695	0.0249695
LOC111099944	uncharacterized LOC111099944	30.213	1.8173	1.08209	0.00257834	0.0235923
LOC111105758	uncharacterized LOC111105758	92.2974	1.81888	0.922993	0.00137011	0.0141393
LOC111138293	uncharacterized LOC111138293	61.0742	1.81957	0.765925	0.000587219	0.00703946
LOC111127873	uncharacterized LOC111127873	70.6747	1.82048	1.33727	0.00530105	0.0420399
LOC111106819	cadherin EGF LAG seven-pass G-type receptor 1-like	85.7681	1.82255	1.06826	0.00243287	0.0225065
LOC111118124	uncharacterized LOC111118124	306.165	1.82329	1.36407	0.00560687	0.0438729
LOC111102858	baculoviral IAP repeat-containing protein 2-like	362.229	1.82395	0.708207	0.00038921	0.00498769
LOC111103998	uncharacterized LOC111103998	56.4567	1.82495	1.14004	0.00307649	0.0272977
LOC111134433	uncharacterized LOC111134433	236.628	1.82618	0.747617	0.000513072	0.00630697
LOC111114860	uncharacterized LOC111114860	59.2777	1.82712	1.17483	0.00340897	0.0295674
LOC111136057	nucleoside diphosphate kinase 7-like	290.896	1.82866	0.378795	6.73e-07	2.17e-05
LOC111138083	uncharacterized LOC111138083	146.151	1.82875	1.41285	0.00616615	0.0472878
LOC111117799	putative IQ motif and ankyrin repeat domain-containing protein	82.3106	1.82879	1.17081	0.00335788	0.0292241
LOC111120201	serine/arginine repetitive matrix protein 2-like	202.742	1.83357	0.746474	0.000500921	0.00618506
LOC111132866	UPF0676 protein C1494.01-like	130.198	1.83358	0.607735	0.000154049	0.00228234
LOC111122281	somatostatin receptor type 2-like	10.8333	1.83425	1.2736	0.00442458	0.0365448
LOC111133161	cilia- and flagella-associated protein 74-like	190.659	1.83842	0.607035	0.000150829	0.00223914
LOC111102564	proprotein convertase subtilisin/kexin type 5-like	44.627	1.83918	0.71419	0.000393121	0.00502933
LOC111107463	uncharacterized LOC111107463	264.206	1.84137	1.09378	0.00256568	0.0234835
LOC111137725	E3 ubiquitin-protein ligase TRIM71-like	141.097	1.84175	0.603816	0.000144244	0.00215277
LOC111108596	uncharacterized LOC111108596	66.7746	1.84185	0.864063	0.000984785	0.0107711
LOC111136965	deoxynucleoside triphosphate triphosphohydrolase SAMHD1-like	53.1461	1.84231	1.08577	0.00249216	0.0229624
LOC111104104	uncharacterized protein C11orf65 homolog	139.079	1.84339	0.825722	0.000799256	0.00907422
LOC111118786	uncharacterized LOC111118786	87.5834	1.84344	0.58253	0.000112187	0.00172941
LOC111127562	inositol oxygenase-like	113.805	1.84467	0.514715	4.17e-05	0.00075739
LOC111111546	deleted in lung and esophageal cancer protein 1-like	72.4306	1.84536	0.823068	0.000784249	0.00892714
LOC111108489	uncharacterized LOC111108489	35.6345	1.84975	0.533539	5.59e-05	0.00096979
LOC111132583	uncharacterized LOC111132583	29.639	1.84987	1.25789	0.0041294	0.0346041
LOC111116879	transient receptor potential cation channel subfamily M member 2-like	44.4448	1.85041	1.44992	0.00639277	0.0485612
LOC111133570	A disintegrin and metalloproteinase with thrombospondin motifs 15-like	63.3186	1.85097	1.3037	0.00463122	0.0378309
LOC111110021	uncharacterized LOC111110021	35.4603	1.8525	0.664415	0.00025455	0.00350535
LOC111112850	protein draper-like	286.009	1.85282	1.12157	0.00275477	0.0249667
LOC111129252	phospholipid phosphatase 1-like	29.4264	1.85378	1.30559	0.00462946	0.0378267
LOC111100333	von Willebrand factor D and EGF domain-containing protein-like	33.4281	1.85527	1.35894	0.0052353	0.0416812
LOC111129944	uncharacterized LOC111129944	587.383	1.85574	0.579039	0.000103509	0.0016219
LOC111113318	parathyroid hormone/parathyroid hormone-related peptide receptor-like	82.4924	1.85772	0.673952	0.00027297	0.00371037
LOC111125314	uncharacterized LOC111125314	228.879	1.85807	0.443914	7.64e-06	0.000177581
LOC111118547	serine/threonine-protein kinase ICK-like	142.155	1.8581	0.499568	2.97e-05	0.000573318
LOC111101763	centrosomal protein of 126 kDa-like	21.0505	1.85919	0.929432	0.00130425	0.0135868
LOC111128518	5-hydroxytryptamine receptor 1F-like	64.5243	1.85998	1.03838	0.00203566	0.0195363
LOC111122253	O(6)-methylguanine-induced apoptosis 2-like	29.7252	1.86068	0.864002	0.000948051	0.010433
LOC111114739	uncharacterized LOC111114739	13.8306	1.86152	1.03527	0.00200638	0.0193162
LOC111116596	uncharacterized protein K02A2.6-like	10.6816	1.86208	1.14914	0.00295682	0.0264594
LOC111124298	uncharacterized LOC111124298	66.7401	1.86215	1.01383	0.00184681	0.017996
LOC111101363	uncharacterized LOC111101363	36.771	1.8622	0.699768	0.000333732	0.00439508
LOC111129377	dynein intermediate chain 2, ciliary-like	169.862	1.86286	0.909033	0.00117864	0.0125013
LOC111129913	RBPJ-interacting and tubulin-associated protein 1-like	63.3243	1.86485	0.982153	0.00161918	0.0161587
LOC111130668	leucine-rich repeat-containing protein 73-like	18.8757	1.86526	1.33629	0.00488225	0.039406
LOC111101424	dynein gamma chain, flagellar outer arm-like	58.8381	1.86536	1.07432	0.00229495	0.0215243
LOC111099909	homeobox protein EMX1-like	15.9415	1.86585	1.36127	0.00516531	0.0412426
LOC111109478	uncharacterized LOC111109478	70.722	1.8668	0.528366	4.82e-05	0.000860614
LOC111102294	uncharacterized LOC111102294	261.955	1.86766	0.618938	0.000157935	0.00233197
LOC111103999	uncharacterized LOC111103999	36.5118	1.86922	1.14619	0.00289186	0.0259543
LOC111118850	serine/arginine repetitive matrix protein 2-like	742.925	1.8696	0.769691	0.000540228	0.00657184
LOC111103055	uncharacterized LOC111103055	80.1858	1.87409	0.624823	0.000165009	0.00242701
LOC111133696	leucine-rich repeat-containing protein 69-like	29.9909	1.87488	0.702349	0.000330607	0.00436147
LOC111135335	WD repeat-containing protein 35-like	240.37	1.87762	0.456463	9.77e-06	0.000219372
LOC111116519	catenin delta-2-like	514.352	1.87957	0.296643	1.76e-10	1.54e-08
LOC111120836	golgin subfamily A member 6-like protein 22	156.73	1.88017	0.472918	1.49e-05	0.000317312
LOC111137292	interleukin 17-like protein	34.7588	1.88258	1.2342	0.00365385	0.0313365
LOC111122703	advillin-like	254.292	1.88284	0.53828	5.33e-05	0.000935876
LOC111123960	stress protein DDR48-like	324.991	1.8861	0.566579	7.99e-05	0.00131012
LOC111114315	aggrecan core protein-like	5.9731	1.8867	1.3444	0.00479053	0.038801
LOC111118671	neuropeptide Y receptor type 5-like	58.1974	1.88701	0.785599	0.000575869	0.00691701
LOC111103075	uncharacterized LOC111103075	27.6984	1.88802	1.20661	0.00334944	0.0291674
LOC111110880	tyrosine-protein kinase Fer-like	68.3614	1.88937	1.38376	0.0052093	0.0415068
LOC111119872	synaptotagmin-17-like	30.4054	1.89067	0.915794	0.00115259	0.012306
LOC111124554	myosin-IIIb-like	120.492	1.89339	0.668865	0.000239133	0.00333374
LOC111131096	rac-like GTP-binding protein ARAC7	126.037	1.89448	0.750816	0.000451313	0.00566204
LOC111108301	uncharacterized LOC111108301	412.168	1.89537	0.539791	5.21e-05	0.000919209
LOC111105150	uncharacterized LOC111105150	95.2739	1.89658	0.873081	0.000924836	0.0102404
LOC111116869	MYCBP-associated protein-like	301.41	1.89732	0.523431	3.93e-05	0.00072179
LOC111136294	proline-rich receptor-like protein kinase PERK13	22.5441	1.89777	1.2669	0.00388165	0.0329356
LOC111117810	uncharacterized LOC111117810	51.0489	1.90062	0.57862	8.94e-05	0.001432
LOC111135990	uncharacterized LOC111135990	21.7277	1.90063	1.38407	0.00511133	0.0409081
LOC111104569	uncharacterized LOC111104569	24.2017	1.90126	1.49886	0.00641418	0.0486994
LOC111136605	alpha-1A adrenergic receptor-like	24.8225	1.90177	1.34164	0.00463561	0.0378566
LOC111116029	unconventional myosin-XVIIIa-like	18.4088	1.90181	0.945264	0.00128986	0.013451
LOC111134585	cilia- and flagella-associated protein 46-like	277.221	1.90273	0.549448	5.89e-05	0.00101409
LOC111113006	multiple epidermal growth factor-like domains protein 11	20.6908	1.90292	1.29554	0.00413879	0.0346564
LOC111119484	RING finger protein 207-like	57.446	1.90318	0.688126	0.00027548	0.00373782
LOC111125593	uncharacterized LOC111125593	73.0975	1.90381	0.581717	9.21e-05	0.00146913
LOC111136162	protein FAM184A-like	425.235	1.90402	0.530846	4.35e-05	0.000783844
LOC111133228	lipoma HMGIC fusion partner homolog	22.7591	1.90477	1.30108	0.00418263	0.0349636
LOC111129757	beta-1,3-galactosyltransferase brn-like	6.68293	1.90545	1.35899	0.00479356	0.0388032
LOC111123055	uncharacterized LOC111123055	24.5264	1.90584	1.35269	0.00472187	0.0383964
LOC111115052	uncharacterized LOC111115052	11.2231	1.90724	1.27217	0.00386996	0.0328507
LOC111108550	uncharacterized LOC111108550	85.9243	1.90803	1.20568	0.00322325	0.028344
LOC111104978	uncharacterized LOC111104978	9.90896	1.90934	1.33844	0.00454052	0.0372799
LOC111119280	coiled-coil domain-containing protein 40-like	203.348	1.91022	0.55119	5.89e-05	0.00101409
LOC111123600	uncharacterized LOC111123600	89.3167	1.91048	0.589266	9.92e-05	0.00156292
LOC111130015	calmodulin-beta-like	98.8656	1.91175	0.860373	0.000840131	0.00944326
LOC111103814	DNA ligase 1-like	252.402	1.91361	0.477841	1.4e-05	0.000301692
LOC111109843	uncharacterized LOC111109843	202.143	1.91672	0.892487	0.000979767	0.0107239
LOC111129478	polycystic kidney disease protein 1-like 2	23.8199	1.91719	0.992304	0.00152944	0.0154011
LOC111128017	arrestin domain-containing protein 17-like	10.7137	1.91756	1.29506	0.00402875	0.0339662
LOC111127351	leucine-rich repeat-containing protein 24-like	234.528	1.91976	0.571411	7.63e-05	0.00125801
LOC111134763	uncharacterized LOC111134763	13.6834	1.92147	1.51154	0.00633795	0.0482938
LOC111130874	girdin-like	622.988	1.92447	0.570423	7.41e-05	0.00122551
LOC111123955	rho guanine nucleotide exchange factor 17-like	54.4861	1.92558	0.914385	0.00107028	0.0115446
LOC111136095	1,25-dihydroxyvitamin D(3) 24-hydroxylase, mitochondrial-like	153.899	1.92575	0.532498	4.11e-05	0.000748453
LOC111114771	uncharacterized protein C10orf67, mitochondrial-like	43.2311	1.92785	1.4323	0.00539653	0.0425975
LOC111124630	uncharacterized LOC111124630	69.2252	1.92881	0.552436	5.61e-05	0.000973554
LOC111129447	calmodulin-like	191.974	1.92886	0.641076	0.000167812	0.00246466
LOC111135902	uncharacterized LOC111135902	47.6871	1.92891	0.706605	0.000301123	0.00402656
LOC111117819	tripartite motif-containing protein 5-like	21.2346	1.92927	1.12198	0.00240087	0.022283
LOC111111054	outer dense fiber protein 2-like	15.7124	1.93033	1.33563	0.00434874	0.0360454
LOC111132252	uncharacterized LOC111132252	39.801	1.93181	1.43425	0.00538116	0.0425313
LOC111121207	neurocalcin-like	8.82439	1.93277	1.37418	0.00473017	0.0384331
LOC111123555	heat shock 70 kDa protein 12A-like	19.8313	1.93371	0.947918	0.00122829	0.012924
LOC111113268	ras-related protein M-Ras-like	167.591	1.93733	0.382058	2.33e-07	8.71e-06
LOC111104112	DNA ligase 1-like	225.934	1.93815	0.47712	1.2e-05	0.000262692
LOC111119007	proline-rich transmembrane protein 1-like	112.768	1.93908	1.31462	0.00407263	0.0342508
LOC111138260	tripartite motif-containing protein 55-like	24.2194	1.94133	0.831987	0.000677836	0.00792917
LOC111101080	sex peptide receptor-like	102.499	1.94249	0.547401	4.93e-05	0.000877825
LOC111115621	dipeptidase 1-like	90.8903	1.94434	0.522051	3.15e-05	0.000603682
LOC111136345	uncharacterized LOC111136345	93.1071	1.94466	0.585608	8.5e-05	0.00137455
LOC111128122	annexin A6-like	219.28	1.94568	0.355562	2.99e-08	1.4e-06
LOC111134846	methyltransferase-like protein 27	18.6547	1.9466	1.33947	0.00426634	0.0354977
LOC111118141	dehydrogenase/reductase SDR family member 11-like	38.766	1.94883	0.687271	0.000244666	0.00339102
LOC111134419	leucine-rich repeat-containing protein 27-like	136.206	1.94906	0.695905	0.000263029	0.00360257
LOC111125568	uncharacterized LOC111125568	89.0955	1.94941	0.736276	0.000360145	0.00467994
LOC111101727	uncharacterized LOC111101727	18.175	1.95151	1.26924	0.00355386	0.0306322
LOC111119659	uncharacterized LOC111119659	500.276	1.95358	0.372901	1.02e-07	4.27e-06
LOC111112620	centrosome and spindle pole-associated protein 1-like	310.856	1.95445	0.951138	0.00119797	0.0126707
LOC111128577	uncharacterized LOC111128577	173.041	1.95628	1.23589	0.00322268	0.028344
LOC111117895	uncharacterized LOC111117895	96.4401	1.95659	0.989785	0.00140673	0.0143842
LOC111118066	uncharacterized LOC111118066	30.3538	1.95663	1.52449	0.00610849	0.0469639
LOC111121122	afadin- and alpha-actinin-binding protein-like	137.695	1.95702	0.676254	0.000217663	0.00308383
LOC111108418	VWFA and cache domain-containing protein 1-like	26.048	1.95706	1.15622	0.00254863	0.0233766
LOC111137096	cilia- and flagella-associated protein 206-like	205.779	1.95767	0.419192	1.39e-06	4.06e-05
LOC111107973	transient receptor potential cation channel subfamily M member 3-like	45.9155	1.95837	0.890547	0.000894625	0.00995295
LOC111131733	acetylcholine receptor subunit alpha-like 1	51.4217	1.96136	1.24949	0.00331487	0.0289114
LOC111099510	uncharacterized LOC111099510	43.184	1.96206	1.40302	0.00478954	0.038801
LOC111112580	coiled-coil domain-containing protein 173-like	297.237	1.96267	1.19797	0.00286203	0.0257548
LOC111119574	cyclin-dependent kinase-like 4	274.646	1.9629	0.629257	0.000134978	0.00203542
LOC111114750	platelet endothelial aggregation receptor 1-like	18.9575	1.96439	1.53555	0.00614462	0.0471464
LOC111125780	uncharacterized LOC111125780	62.5608	1.96648	1.28926	0.00364623	0.0312955
LOC111122773	uncharacterized protein KIAA2012 homolog	535.221	1.96805	0.803172	0.000541267	0.00657913
LOC111138063	dynein heavy chain 2, axonemal-like	276.015	1.96975	0.5927	8.59e-05	0.00138642
LOC111136585	transmembrane and TPR repeat-containing protein 4-like	273.998	1.97006	0.410589	8.16e-07	2.55e-05
LOC111126376	nephrin-like	246.691	1.97012	0.835969	0.000653881	0.0076814
LOC111123493	myosin-IIIb-like	213	1.97054	0.577184	6.96e-05	0.00116289
LOC111101291	dnaJ homolog subfamily C member 27-like	52.4442	1.97206	0.897025	0.000899604	0.00999738
LOC111119273	uncharacterized LOC111119273	27.1594	1.97501	0.805827	0.000542188	0.00658516
LOC111122886	cell wall protein DAN4-like	43.1973	1.97566	1.00343	0.00143549	0.0146194
LOC111114735	uncharacterized LOC111114735	13.5338	1.97588	1.12578	0.00223673	0.0210738
LOC111119836	actin, cytoplasmic-like	31.02	1.97681	1.25827	0.00330403	0.0288626
LOC111112008	schlafen-like protein 1	56.6575	1.97802	0.621516	0.000118579	0.00181693
LOC111119050	tyrosine-protein kinase transmembrane receptor Ror2-like	190.724	1.97846	0.532557	3.3e-05	0.000627446
LOC111130318	insulin-like growth factor-binding protein complex acid labile subunit	513.159	1.97979	0.401499	4.53e-07	1.55e-05
LOC111122822	uncharacterized LOC111122822	20.185	1.98012	1.5508	0.00613994	0.0471224
LOC111114751	uncharacterized LOC111114751	7.67938	1.9817	1.49282	0.00553524	0.0434447
LOC111108791	E3 SUMO-protein ligase PIAS1-like	102.432	1.98182	0.719339	0.00029394	0.0039461
LOC111130759	bone morphogenetic protein 2-like	106.042	1.98305	0.526934	2.91e-05	0.000563919
LOC111137982	uncharacterized LOC111137982	1753.97	1.98503	1.00834	0.00143906	0.0146502
LOC111128443	arylsulfatase B-like	7.87084	1.98529	1.40399	0.00461361	0.0377341
LOC111120646	WD repeat-containing protein on Y chromosome-like	160.226	1.98612	0.817114	0.00056714	0.00684247
LOC111108116	protein rolling stone-like	6.16122	1.98831	1.5997	0.00654116	0.0494872
LOC111126331	uncharacterized LOC111126331	81.9689	1.98942	0.579126	6.7e-05	0.00112892
LOC111119379	cytochrome P450 3A14-like	34.3009	1.99067	0.813107	0.000548477	0.00665359
LOC111117643	protein draper-like	13.7656	1.99299	1.38555	0.00437566	0.036239
LOC111127234	calpain-2 catalytic subunit-like	81.8662	1.99343	0.585642	7.23e-05	0.00120098
LOC111120430	uncharacterized LOC111120430	17.3777	1.99352	1.53613	0.0058589	0.0454232
LOC111135152	transient receptor potential cation channel trpm-like	423.705	1.99362	0.37686	7.84e-08	3.36e-06
LOC111115765	multiple epidermal growth factor-like domains protein 10	10.1095	1.99453	1.32614	0.00380665	0.0324893
LOC111100501	uncharacterized LOC111100501	181.571	1.99499	0.706027	0.00025593	0.00351958
LOC111134211	laccase-4-like	7.45064	1.99631	1.19137	0.00264663	0.024123
LOC111111912	uncharacterized LOC111111912	13.6867	1.99681	1.40663	0.00455003	0.0373279
LOC111101846	uncharacterized LOC111101846	14.0636	1.99805	1.42667	0.00473474	0.0384477
LOC111131749	dynein heavy chain 6, axonemal-like	171.204	1.99897	0.563242	5.11e-05	0.000905211
LOC111110757	ankyrin-3-like	27.428	1.99918	0.594769	8.02e-05	0.00131337
LOC111119207	uncharacterized protein DDB_G0283357-like	156.074	2.00128	0.658979	0.000164908	0.00242669
LOC111136649	neuroglian-like	22.6582	2.00145	0.69402	0.000227634	0.00319979
LOC111130187	coiled-coil domain-containing protein 87-like	197.675	2.00148	0.308575	6.44e-11	6.27e-09
LOC111124635	uncharacterized LOC111124635	90.7729	2.00356	1.02343	0.00147656	0.0149725
LOC111108558	heat shock 70 kDa protein 12B-like	40.1277	2.00413	1.25596	0.00313243	0.0276892
LOC111135998	cellular retinoic acid-binding protein 2-like	6.15849	2.00448	1.50801	0.00547751	0.0430693
LOC111126444	uncharacterized LOC111126444	19.0364	2.00491	0.93666	0.0010203	0.0110839
LOC111129868	uncharacterized LOC111129868	308.224	2.00591	0.456732	4.17e-06	0.000106445
LOC111129155	organic cation transporter protein-like	19.4987	2.00648	0.978506	0.00122353	0.0128828
LOC111129337	myosin-IIIb-like	276.008	2.01136	0.792082	0.000460721	0.00575873
LOC111138470	uncharacterized LOC111138470	22.5255	2.01173	1.29912	0.00345868	0.029918
LOC111109162	complement C1q tumor necrosis factor-related protein 3-like	5.86224	2.01231	2.36663	0.00605929	0.0466445
LOC111107177	uncharacterized LOC111107177	121.947	2.01293	0.621365	0.000106639	0.001656
LOC111120813	tetratricopeptide repeat protein 30A-like	165.295	2.0149	0.375434	5.24e-08	2.36e-06
LOC111109667	GTPase IMAP family member 4-like	78.2697	2.01529	0.881993	0.000766413	0.00876999
LOC111131539	piRNA biogenesis protein EXD1-like	189.757	2.01532	0.793591	0.000461291	0.00576349
LOC111122602	frizzled-5-like	52.1095	2.01695	0.74219	0.000322544	0.00426433
LOC111119607	allatostatin-A receptor-like	8.83443	2.0206	1.20404	0.00263349	0.0240176
LOC111124214	uncharacterized LOC111124214	28.5216	2.02116	1.44804	0.0047562	0.0385721
LOC111107691	uncharacterized LOC111107691	11.1605	2.02322	1.60068	0.00618603	0.0474164
LOC111105815	uncharacterized LOC111105815	13.8939	2.02328	0.927482	0.000944238	0.0104099
LOC111103995	uncharacterized LOC111103995	333.429	2.02442	0.61111	9.1e-05	0.00145321
LOC111100789	uncharacterized LOC111100789	42.3289	2.02445	0.673883	0.000178981	0.0026036
LOC111138420	uncharacterized LOC111138420	370.722	2.02588	0.872269	0.000713389	0.00826257
LOC111135518	uncharacterized LOC111135518	384.289	2.02862	0.695466	0.000215381	0.00305434
LOC111137324	sphingolipid delta(4)-desaturase DES1 pseudogene	45.7869	2.02912	0.750878	0.000334409	0.00440018
LOC111113168	receptor-type tyrosine-protein phosphatase T-like	217.427	2.03042	0.75014	0.000331631	0.00437308
LOC111101809	uncharacterized LOC111101809	60.7543	2.03055	0.547794	3.49e-05	0.000656989
LOC111122291	synaptotagmin-15-like	15.319	2.03137	1.28857	0.00325664	0.0285387
LOC111114729	uncharacterized LOC111114729	45.1398	2.03218	0.898848	0.00080795	0.00914905
LOC111125693	2-5A-dependent ribonuclease-like	9.17577	2.03711	1.56382	0.00570893	0.0445325
LOC111132860	uncharacterized LOC111132860	99.9188	2.03842	0.807973	0.000480994	0.00597779
LOC111122642	coiled-coil domain-containing protein 151-like	418.405	2.03938	0.524215	2.12e-05	0.00043028
LOC111104246	uncharacterized LOC111104246	70.1043	2.03952	1.56391	0.00568733	0.0444096
LOC111108050	uncharacterized LOC111108050	72.5843	2.04071	0.467943	4.73e-06	0.000118073
LOC111137025	uncharacterized LOC111137025	45.1988	2.04163	1.51075	0.00517601	0.0413063
LOC111103265	uncharacterized LOC111103265	20.6949	2.04223	1.29489	0.00324904	0.0285049
LOC111128901	neuroendocrine convertase 1-like	84.2987	2.04293	0.650364	0.000134653	0.00203225
LOC111138112	inositol 1,4,5-trisphosphate receptor type 3-like	111.371	2.04355	0.628516	0.000105612	0.00164674
LOC111111383	uncharacterized LOC111111383	19.9737	2.04359	1.38139	0.00398149	0.0336609
LOC111122784	coiled-coil domain-containing protein 103-like	14.9203	2.04387	1.08183	0.00170691	0.0168593
LOC111128315	dual oxidase 2-like	596.149	2.04718	0.935336	0.000936176	0.0103359
LOC111107827	uncharacterized LOC111107827	134.874	2.05128	0.555838	3.68e-05	0.000685478
LOC111134762	homeobox protein MSX-3-like	5.96206	2.05507	1.57523	0.00564651	0.0441701
LOC111124168	protein turtle-like	131.686	2.0554	0.740193	0.000290737	0.00391691
LOC111127341	protein phosphatase 2C-like domain-containing protein 1	38.3379	2.05773	0.582221	5.49e-05	0.000956918
LOC111107251	uncharacterized LOC111107251	15.8837	2.05791	1.1784	0.00228783	0.021476
LOC111119989	uncharacterized LOC111119989	112.117	2.05835	0.630589	0.000103425	0.00162185
LOC111108515	neuroglian-like	44.0729	2.05962	0.900276	0.000771658	0.00881345
LOC111120638	uncharacterized LOC111120638	342.283	2.05971	1.44563	0.00443959	0.0366291
LOC111121206	sodium-coupled monocarboxylate transporter 1-like	160.46	2.05992	0.598783	6.9e-05	0.00115479
LOC111126873	centrosomal protein of 290 kDa-like	42.8222	2.05993	0.881328	0.00069973	0.00811797
LOC111132938	uncharacterized LOC111132938	53.9256	2.0607	0.890331	0.0007321	0.00845036
LOC111123702	tetratricopeptide repeat protein 16-like	101.186	2.06122	0.53933	2.6e-05	0.000509085
LOC111126038	zinc finger protein GLIS2-like	211.256	2.06378	0.390578	8.09e-08	3.46e-06
LOC111111551	deleted in lung and esophageal cancer protein 1-like	44.9467	2.06391	0.567178	4.24e-05	0.000766995
LOC111128734	delta-like protein 1	194.129	2.06454	0.902403	0.000772554	0.00882038
LOC111125735	axonemal dynein light chain domain-containing protein 1-like	66.2224	2.06506	0.504414	1.17e-05	0.000257918
LOC111116633	receptor-type tyrosine-protein phosphatase epsilon-like	57.9615	2.06525	0.818445	0.000485017	0.00601306
LOC111124909	uncharacterized LOC111124909	521.516	2.06526	0.612934	8.16e-05	0.00133252
LOC111119699	extracellular matrix protein FRAS1-like	5.51267	2.06549	1.47829	0.00468715	0.0381855
LOC111102846	uncharacterized LOC111102846	26.7487	2.06558	1.0286	0.00134668	0.0139433
LOC111120895	uncharacterized LOC111120895	24.5764	2.06563	1.47138	0.00462461	0.0378074
LOC111124004	cilia- and flagella-associated protein 65-like	119.546	2.06772	0.623089	9.19e-05	0.0014671
LOC111134758	RING finger protein 145-like	138.014	2.06905	0.589058	5.82e-05	0.00100551
LOC111122671	uncharacterized LOC111122671	1464.27	2.06929	1.06896	0.00155787	0.0156357
LOC111103966	von Willebrand factor D and EGF domain-containing protein-like	75.2966	2.06949	1.2058	0.0024336	0.0225065
LOC111123374	cyclic nucleotide-binding domain-containing protein 2-like	48.2477	2.0712	1.11349	0.00181545	0.017747
LOC111123813	cell adhesion molecule-related/down-regulated by oncogenes-like	117.969	2.07215	0.949322	0.000952567	0.0104751
LOC111119944	NFX1-type zinc finger-containing protein 1-like	238.239	2.07392	0.968856	0.00103593	0.0112297
LOC111124571	uncharacterized LOC111124571	101.797	2.07578	0.860656	0.00060668	0.0072216
LOC111108597	uncharacterized LOC111108597	23.5899	2.07619	1.24879	0.00271668	0.0246582
LOC111130394	neuroendocrine convertase 2-like	102.577	2.07747	0.527627	1.89e-05	0.000390197
LOC111122394	uncharacterized LOC111122394	6.99824	2.07786	1.67308	0.00626465	0.0479225
LOC111121453	uncharacterized LOC111121453	9.00084	2.07861	1.57468	0.0054299	0.0428011
LOC111125377	uncharacterized LOC111125377	60.5866	2.07929	0.572745	4.37e-05	0.000785986
LOC111120749	uncharacterized LOC111120749	72.5369	2.07987	0.515673	1.42e-05	0.000305468
LOC111099942	uncharacterized LOC111099942	69.0228	2.08202	1.49108	0.00467295	0.0381105
LOC111122782	uncharacterized LOC111122782	87.1208	2.08263	0.811345	0.000447499	0.00563043
LOC111122329	lipoxygenase homology domain-containing protein 1-like	151.333	2.08298	0.72139	0.000234568	0.00328061
LOC111125817	tryptophan--tRNA ligase, cytoplasmic-like	251.572	2.08348	1.16264	0.00208534	0.0199439
LOC111108231	serine/threonine-protein phosphatase 6 regulatory ankyrin repeat subunit C-like	185.207	2.08637	0.706973	0.000205896	0.00294799
LOC111110976	protocadherin Fat 4-like	103.893	2.08744	1.3157	0.00317201	0.0280207
LOC111104225	uncharacterized LOC111104225	342.644	2.08857	0.813532	0.000448013	0.00563237
LOC111123115	zinc finger protein 483-like	39.4007	2.09023	0.844068	0.000536462	0.0065417
LOC111134312	zinc finger protein castor homolog 1-like	245.584	2.09064	0.505112	1.03e-05	0.000229856
LOC111122852	lipoxygenase homology domain-containing protein 1-like	175.113	2.09185	0.687532	0.00017034	0.00249698
LOC111102720	uncharacterized LOC111102720	12.1315	2.09264	1.70146	0.00633855	0.0482938
LOC111106716	scavenger receptor class F member 2-like	9.27508	2.09524	1.33745	0.00330092	0.0288437
LOC111099111	refilin-B-like	21.87	2.0957	1.22869	0.0024855	0.022908
LOC111127315	kinesin-like protein KIF9	206.786	2.09648	0.53719	2.11e-05	0.000428401
LOC111137936	sperm flagellar protein 1-like	84.415	2.0968	0.597595	5.96e-05	0.00102349
LOC111125430	uncharacterized LOC111125430	28.2591	2.09818	1.10725	0.00169544	0.0167787
LOC111136307	uncharacterized LOC111136307	116.423	2.09902	0.417907	2.99e-07	1.08e-05
LOC111135933	homeobox protein Hox-B7-like	69.3921	2.09972	1.18934	0.00220112	0.0207966
LOC111134398	ankyrin repeat and SOCS box protein 2-like	80.9163	2.09986	1.17894	0.00213232	0.020285
LOC111134761	RING finger protein 145-like	64.884	2.10053	0.96974	0.000989975	0.0108162
LOC111102669	uncharacterized protein C11orf65 homolog	117.235	2.10416	0.818812	0.000448023	0.00563237
LOC111121948	E3 ubiquitin-protein ligase TRIM13-like	6.73679	2.10436	1.65247	0.00584432	0.0453448
LOC111099047	b(0,+)-type amino acid transporter 1-like	231.473	2.10473	0.850292	0.000539864	0.00657004
LOC111128284	BTB/POZ domain-containing protein 19-like	62.0162	2.10563	0.526506	1.6e-05	0.000338082
LOC111126034	uncharacterized LOC111126034	82.3179	2.10591	0.536209	1.97e-05	0.000403083
LOC111111569	dynein heavy chain 6, axonemal-like	514.647	2.10818	0.483471	4.86e-06	0.000121087
LOC111134855	uncharacterized LOC111134855	345.794	2.10986	0.852638	0.000541475	0.00657913
LOC111123824	patched domain-containing protein 3-like	110.49	2.11011	0.653489	0.000114682	0.00176341
LOC111112400	extracellular tyrosine-protein kinase PKDCC-like	61.0299	2.11136	0.882051	0.000634803	0.00749485
LOC111100082	uncharacterized LOC111100082	72.7509	2.11163	2.33711	0.00581381	0.0451311
LOC111104174	POU domain, class 3, transcription factor 4-like	49.5228	2.11251	1.42868	0.00393172	0.0333048
LOC111120974	serine/threonine-protein kinase ICK-like	64.4327	2.11266	0.432749	5.78e-07	1.9e-05
LOC111117560	uncharacterized LOC111117560	58.302	2.11357	1.43116	0.00394516	0.0334001
LOC111121577	uncharacterized protein C4orf22 homolog	68.0894	2.11387	0.98863	0.00104823	0.0113267
LOC111121516	uncharacterized LOC111121516	8.44572	2.11438	1.32798	0.00312542	0.0276353
LOC111121785	uncharacterized LOC111121785	11.3346	2.11586	1.60932	0.00539538	0.0425975
LOC111114502	receptor-type tyrosine-protein phosphatase T-like	37.7088	2.11593	1.49455	0.00445027	0.0366874
LOC111103370	synaptotagmin-1-like	467.674	2.11598	0.489518	5.58e-06	0.000135253
LOC111134230	uncharacterized LOC111134230	1456.3	2.11943	0.365034	4.4e-09	2.58e-07
LOC111119051	histone H2A-like	6.65217	2.12009	3.62096	0.00209239	0.0199942
LOC111137504	uncharacterized LOC111137504	262.968	2.12163	0.792052	0.000362989	0.00469986
LOC111119226	uncharacterized LOC111119226	91.8851	2.12241	0.569816	3.49e-05	0.000656989
LOC111134825	uncharacterized LOC111134825	131.649	2.12257	0.702937	0.00018111	0.00263206
LOC111131268	glutaredoxin-1-like	38.0233	2.12376	1.08302	0.00148905	0.0150693
LOC111122392	neuropeptide Y receptor type 5-like	13.8979	2.12432	1.62841	0.00547431	0.0430553
LOC111119056	metalloreductase STEAP4-like	1226	2.12506	0.643971	9.85e-05	0.00155362
LOC111134542	uncharacterized LOC111134542	33.1032	2.12627	0.868382	0.000572274	0.00688473
LOC111131612	uncharacterized LOC111131612	10.9299	2.12638	1.5099	0.0045006	0.0370397
LOC111132145	glyoxylate reductase/hydroxypyruvate reductase-like	2792.39	2.12739	0.771311	0.000310214	0.00413
LOC111123432	uncharacterized LOC111123432	80.7629	2.12754	0.566111	3.2e-05	0.000611349
LOC111112875	mothers against decapentaplegic homolog 6-like	175.606	2.12814	0.548118	2.27e-05	0.000454782
LOC111111522	uncharacterized LOC111111522	16.4809	2.12842	1.47329	0.00418886	0.0349964
LOC111104523	hemagglutinin/amebocyte aggregation factor-like	19.5049	2.12873	1.1102	0.00162396	0.0161817
LOC111107283	uncharacterized LOC111107283	63.0836	2.12893	0.643588	9.69e-05	0.00153393
LOC111107483	uncharacterized LOC111107483	7.30619	2.12944	1.57725	0.00502371	0.0402809
LOC111118000	secreted frizzled-related protein 3-like	22.8266	2.13079	0.728164	0.000220647	0.00311885
LOC111107155	uncharacterized LOC111107155	19.6514	2.13189	1.23963	0.00241128	0.0223592
LOC111134759	RING finger protein 145-like	88.445	2.13252	0.911509	0.000709209	0.0082204
LOC111099946	mucin-2-like	29.0677	2.13408	1.63578	0.0054471	0.0428855
LOC111136070	IQ domain-containing protein D-like	440.173	2.13412	0.4416	7.24e-07	2.31e-05
LOC111100012	tumor susceptibility gene 101 protein-like	173.885	2.1354	0.590068	4.62e-05	0.000828858
LOC111135462	protein FAM124A-like	334.331	2.13548	0.470537	2.5e-06	6.79e-05
LOC111106820	cadherin EGF LAG seven-pass G-type receptor 1-like	199.825	2.13724	0.922201	0.000741063	0.00853119
LOC111121598	uncharacterized LOC111121598	6.63554	2.13966	1.62793	0.00533875	0.0422813
LOC111102989	uncharacterized LOC111102989	61.1041	2.14001	0.998609	0.00104244	0.0112802
LOC111112588	leucine-rich repeat-containing protein 71-like	126.27	2.14035	0.469659	2.33e-06	6.38e-05
LOC111125209	protocadherin Fat 1-like	126.163	2.14153	0.520322	1.13e-05	0.000249771
LOC111125942	centriolin-like	759.72	2.14195	0.51048	8.7e-06	0.000198248
LOC111125872	cilia- and flagella-associated protein 65-like	152.72	2.15336	0.808872	0.000378718	0.00487579
LOC111122805	kinesin-like protein KIF9	97.7347	2.15399	0.535043	1.5e-05	0.000320709
LOC111111024	growth/differentiation factor 8-like	26.2478	2.15537	1.66826	0.00550633	0.0432512
LOC111107486	uncharacterized LOC111107486	48.5611	2.15564	0.802645	0.000361718	0.00469301
LOC111129254	uncharacterized LOC111129254	754.325	2.15625	0.689526	0.000145988	0.00217667
LOC111121660	DNA-binding protein inhibitor ID-2-A-like	434.445	2.15732	0.501372	6.06e-06	0.000144711
LOC111131475	calmodulin-A-like	505.796	2.15945	0.442743	5.92e-07	1.94e-05
LOC111138247	deoxynucleoside triphosphate triphosphohydrolase SAMHD1-like	19.199	2.16099	1.11462	0.00155914	0.0156381
LOC111123116	uncharacterized LOC111123116	23.7268	2.16113	1.07886	0.00137384	0.0141668
LOC111111038	tyrosine-protein kinase Fer-like	49.0641	2.16209	1.32549	0.00287099	0.0258127
LOC111136197	trichohyalin-like	180.262	2.16216	0.421297	1.74e-07	6.76e-06
LOC111102233	uncharacterized LOC111102233	109.074	2.16318	0.953139	0.000817557	0.00923725
LOC111135217	leucine-rich repeat-containing protein 56-like	69.2288	2.16406	0.617855	6.24e-05	0.00106467
LOC111114977	serine/arginine repetitive matrix protein 2-like	15.7616	2.16574	1.05852	0.00126374	0.0132467
LOC111112643	E3 ubiquitin-protein ligase ZSWIM2-like	144.062	2.16757	0.816088	0.000384873	0.00493626
LOC111128288	myosin-2 heavy chain-like	769.439	2.16867	0.615934	5.97e-05	0.00102458
LOC111099489	uncharacterized LOC111099489	22.2853	2.17108	1.2547	0.00235438	0.0219653
LOC111134967	probable cation-transporting ATPase 13A3	159.104	2.17131	0.578198	3.28e-05	0.000623945
LOC111110708	calpain-9-like	511.772	2.17689	0.615877	5.8e-05	0.00100205
LOC111118821	WSC domain-containing protein ARB_07867-like	5.21145	2.17725	3.72415	0.00193925	0.0187648
LOC111122123	uncharacterized LOC111122123	44.6927	2.17743	0.84802	0.000459083	0.00574297
LOC111121269	uncharacterized LOC111121269	29.1844	2.17775	1.70423	0.00556443	0.0436176
LOC111134935	uncharacterized LOC111134935	50.7693	2.17793	0.8913	0.000584824	0.00701351
LOC111114740	protein PML-like	17.2739	2.17877	1.2719	0.00243514	0.0225119
LOC111125358	protein dachsous-like	136.688	2.18297	0.904755	0.000621453	0.00736579
LOC111124672	serine/threonine-protein kinase DCLK3-like	488.786	2.18338	0.505256	5.72e-06	0.000138124
LOC111127043	golgin subfamily A member 6-like protein 22	11.0321	2.18347	1.58733	0.00468398	0.0381781
LOC111106644	uncharacterized LOC111106644	11.3957	2.18437	1.63055	0.00499329	0.0401003
LOC111104626	uncharacterized LOC111104626	229.316	2.18478	0.997743	0.000957385	0.0105059
LOC111108510	synaptotagmin-6-like	179.284	2.18578	0.397481	2.5e-08	1.2e-06
LOC111108277	S-methylmethionine--homocysteine S-methyltransferase BHMT2-like	17.1839	2.18661	1.52522	0.00419962	0.035067
LOC111135342	centrosomal protein of 72 kDa-like	66.7126	2.18699	0.51964	8.45e-06	0.000193581
LOC111132284	polyamine-modulated factor 1-binding protein 1-like	28.2134	2.18714	1.09281	0.00138063	0.0142079
LOC111125992	notch-regulated ankyrin repeat-containing protein A-like	42.6056	2.18806	0.639864	7.67e-05	0.00126369
LOC111103107	uncharacterized LOC111103107	809.832	2.18807	0.444587	4.82e-07	1.63e-05
LOC111115391	gamma-aminobutyric acid type B receptor subunit 2-like	23.7602	2.19009	0.76743	0.00026096	0.00357906
LOC111119220	ATP-binding cassette sub-family G member 2-like	137.072	2.19015	0.813422	0.000360279	0.00467994
LOC111115142	ankyrin-3-like	18.1482	2.19148	1.11308	0.00147137	0.0149312
LOC111121476	uncharacterized LOC111121476	49.6486	2.19155	1.16635	0.00175421	0.0172761
LOC111121343	pituitary homeobox x-like	10.4627	2.19161	1.53356	0.00422791	0.0352345
LOC111108658	uncharacterized LOC111108658	7.44822	2.1917	1.94253	0.00660588	0.0499434
LOC111123366	acetylcholine receptor subunit beta-like	35.2387	2.19272	0.605221	4.68e-05	0.000837086
LOC111111279	uncharacterized LOC111111279	18.7007	2.19341	1.22052	0.00206015	0.0197464
LOC111100899	uncharacterized LOC111100899	100.047	2.19385	0.5414	1.4e-05	0.000302347
LOC111123080	ankyrin repeat and SOCS box protein 8-like	121.075	2.19496	1.20772	0.00197925	0.0191215
LOC111130569	uncharacterized WD repeat-containing protein alr3466-like	64.362	2.19592	0.727753	0.000186795	0.00270694
LOC111128509	sodium channel protein 1 brain-like	299.924	2.1972	0.550721	1.7e-05	0.000355613
LOC111136304	CCAAT/enhancer-binding protein beta-like	11841.1	2.19732	0.530432	1.06e-05	0.000235385
LOC111128537	uncharacterized LOC111128537	95.8422	2.19732	0.532143	1.1e-05	0.000244224
LOC111118032	malignant fibrous histiocytoma-amplified sequence 1 homolog	12.795	2.19935	0.979843	0.000862585	0.00964582
LOC111107064	tyrosine-protein phosphatase non-receptor type 13-like	266.14	2.20136	0.472827	1.57e-06	4.51e-05
LOC111104361	histone deacetylase complex subunit SAP18-like	96.6034	2.20282	0.55554	1.83e-05	0.000379187
LOC111133393	uncharacterized LOC111133393	15.1572	2.20342	1.54004	0.00419643	0.03505
LOC111137167	proline-rich transmembrane protein 1-like	43.4124	2.20482	1.42013	0.00332421	0.0289683
LOC111119158	actin-like	1234.47	2.20503	0.534089	1.11e-05	0.000245082
LOC111126863	MORN repeat-containing protein 5-like	51.6608	2.20525	0.923047	0.000653232	0.0076797
LOC111110475	uncharacterized LOC111110475	52.3677	2.20599	0.919382	0.000640408	0.00755518
LOC111109828	uncharacterized LOC111109828	21.2318	2.20692	1.38147	0.00304411	0.0270576
LOC111136352	neuropilin and tolloid-like protein 1	139.829	2.20715	0.402909	2.8e-08	1.33e-06
LOC111120617	uncharacterized LOC111120617	227.826	2.2072	0.548222	1.53e-05	0.000325611
LOC111099087	transient receptor potential cation channel subfamily M member 2-like	36.4544	2.20796	1.59518	0.00456222	0.0374087
LOC111109302	calponin homology domain-containing protein DDB_G0272472-like	14.1259	2.20797	1.24905	0.00218028	0.0206457
LOC111138297	cytidine deaminase-like	17.6482	2.20809	1.35265	0.00284268	0.0256262
LOC111118813	uncharacterized LOC111118813	27.2824	2.20813	1.04253	0.00110231	0.0118481
LOC111124119	protein pygopus-like	208.338	2.21037	0.484129	2.27e-06	6.27e-05
LOC111103167	uncharacterized LOC111103167	349.729	2.21094	0.567767	2.26e-05	0.000454748
LOC111114916	tripartite motif-containing protein 3-like	7.23579	2.2116	1.59889	0.00456233	0.0374087
LOC111136992	putative uncharacterized protein DDB_G0282133	45.5299	2.21263	1.23304	0.00206821	0.0197988
LOC111133847	ADP-ribosyl cyclase/cyclic ADP-ribose hydrolase-like	26.4904	2.21275	1.21049	0.00193694	0.0187484
LOC111121004	uncharacterized LOC111121004	82.6293	2.21278	0.9089	0.000599087	0.00715358
LOC111126250	low-density lipoprotein receptor-related protein 4-like	48.3382	2.21455	1.3865	0.00304095	0.0270374
LOC111119876	NAD-dependent protein deacetylase Sirt6-like	191.048	2.21496	0.77622	0.000262965	0.00360257
LOC111132357	myosin-11-like	198.207	2.21644	0.710262	0.000151186	0.0022421
LOC111106971	uncharacterized LOC111106971	28.8805	2.21673	0.771677	0.000253131	0.00348896
LOC111118933	uncharacterized LOC111118933	526.018	2.21763	0.587219	3.15e-05	0.000604107
LOC111138202	uncharacterized LOC111138202	10.0521	2.21774	1.39651	0.00309342	0.0274
LOC111109410	uncharacterized LOC111109410	57.7383	2.21826	0.832729	0.000383883	0.00492771
LOC111114738	uncharacterized LOC111114738	32.9763	2.21855	0.928152	0.000653171	0.0076797
LOC111121633	flocculation protein FLO11-like	12.5032	2.21899	1.61172	0.00459909	0.0376492
LOC111128737	ankyrin-3-like	15.456	2.21907	1.24498	0.00211637	0.0201755
LOC111105961	cyclin-dependent kinase 12-like	148.844	2.22002	0.528033	8.65e-06	0.000197568
LOC111119813	serine/arginine repetitive matrix protein 2-like	513.666	2.22048	0.624052	5.56e-05	0.000966899
LOC111115540	glycoprotein 3-alpha-L-fucosyltransferase A-like	39.7752	2.22142	1.36416	0.00285789	0.0257252
LOC111108110	uncharacterized LOC111108110	40.3176	2.22222	1.07134	0.00120069	0.012695
LOC111137126	inactive ubiquitin carboxyl-terminal hydrolase MINDY-4B-like	71.3539	2.22241	0.624698	5.57e-05	0.000968379
LOC111115390	caveolin-1-like	10.9941	2.22503	1.57121	0.00427408	0.0355524
LOC111124952	phosphatidylinositol 4-phosphate 5-kinase-like protein 1	50.3108	2.22505	0.858015	0.000441412	0.00556994
LOC111108201	neuronal migration protein doublecortin-like	73.8498	2.22689	0.617075	4.91e-05	0.000875334
LOC111127768	calcium/calmodulin-dependent protein kinase type IV-like	323.677	2.22719	1.12048	0.00141934	0.014479
LOC111112830	uncharacterized LOC111112830	15.0682	2.22752	1.43501	0.00330689	0.0288793
LOC111130006	neo-calmodulin-like	28.9218	2.22825	1.78247	0.00560708	0.0438729
LOC111105138	uncharacterized LOC111105138	10.6999	2.22878	1.21262	0.00189769	0.0184212
LOC111127575	ADAM 17-like protease	55.0087	2.23036	1.07232	0.00118805	0.0125876
LOC111134317	epithelial splicing regulatory protein 1-like	45.9265	2.23039	0.938888	0.00067315	0.00788343
LOC111134578	neutral amino acid transporter A-like	13.724	2.23183	1.24393	0.00206602	0.0197903
LOC111113342	vacuolar-sorting protein BRO1-like	8.75485	2.23312	1.54506	0.00403853	0.0340298
LOC111133551	laccase-4-like	26.3307	2.23436	1.0145	0.000939051	0.0103564
LOC111105142	uncharacterized LOC111105142	22.8182	2.23468	1.39553	0.00300366	0.0267919
LOC111119808	amyloid protein-binding protein 2-like	68.6011	2.2361	0.941102	0.000673083	0.00788343
LOC111109714	uncharacterized LOC111109714	10.1415	2.2366	1.56474	0.00415238	0.0347393
LOC111117121	laminin subunit alpha-5-like	5.12985	2.23895	2.04277	0.00628849	0.0480205
LOC111112731	protein FAM81A-like	87.5371	2.2397	0.635537	6.08e-05	0.00104252
LOC111127805	uncharacterized LOC111127805	23.3978	2.24028	1.17795	0.00167553	0.0166158
LOC111129855	cilia- and flagella-associated protein 61-like	175.573	2.24051	0.721852	0.000157834	0.00233163
LOC111124838	C2 domain-containing protein 3-like	163.405	2.24319	0.43299	1.35e-07	5.43e-06
LOC111100336	tubby-related protein 3-like	448.518	2.24339	0.490772	2.23e-06	6.17e-05
LOC111129818	L-ascorbate oxidase-like	82.5347	2.24757	1.29092	0.00228648	0.0214699
LOC111136698	uncharacterized LOC111136698	58.4764	2.24794	0.949471	0.000685219	0.00799583
LOC111114743	sulfotransferase 1A1-like	18.5922	2.24847	1.44322	0.00325262	0.0285281
LOC111120720	MAM and LDL-receptor class A domain-containing protein 1-like	19.8425	2.24855	1.87977	0.00588383	0.0455586
LOC111126149	protocadherin Fat 1-like	221.701	2.24884	0.534523	8.63e-06	0.000197105
LOC111119852	E3 ubiquitin-protein ligase MARCH1-like	320.896	2.2491	0.423744	6.96e-08	3.03e-06
LOC111134089	uncharacterized LOC111134089	147.482	2.25013	1.01681	0.000921529	0.0102075
LOC111124415	uncharacterized LOC111124415	48.4135	2.25025	0.872609	0.000456282	0.00571262
LOC111136695	uncharacterized LOC111136695	35.3154	2.25091	1.10897	0.00130925	0.0136299
LOC111119589	uncharacterized LOC111119589	31.7224	2.25124	1.09591	0.0012491	0.0131112
LOC111118441	uncharacterized LOC111118441	501.135	2.25185	0.681868	0.000102587	0.00161078
LOC111126487	zinc finger protein GLI4-like	65.4512	2.2519	0.879834	0.000473817	0.00590304
LOC111137803	T-box transcription factor TBX20-like	21.5418	2.25249	1.41718	0.00306001	0.0271752
LOC111112623	EF-hand calcium-binding domain-containing protein 1-like	90.6556	2.253	0.480495	1.37e-06	3.99e-05
LOC111108344	caveolin-3-like	28.1684	2.25534	1.08186	0.00117835	0.0125013
LOC111134800	tripartite motif-containing protein 55-like	48.6649	2.25574	0.915875	0.000571199	0.00687991
LOC111127451	uncharacterized LOC111127451	4.97078	2.25585	2.37617	0.00478871	0.038801
LOC111119375	extracellular signal-regulated kinase 2-like	270.355	2.25597	0.40949	2.33e-08	1.13e-06
LOC111126244	low-density lipoprotein receptor-related protein 4-like	25.139	2.25835	1.14655	0.00146927	0.0149225
LOC111102494	single-minded homolog 1-A-like	51.9439	2.25905	1.31517	0.00238811	0.0221849
LOC111112309	fatty acyl-CoA hydrolase precursor, medium chain-like	9.98166	2.25919	1.86714	0.00574283	0.0447283
LOC111136030	uncharacterized LOC111136030	211.569	2.25945	0.68924	0.000108576	0.00168226
LOC111106062	uncharacterized LOC111106062	9.72628	2.2595	1.12341	0.00135644	0.0140206
LOC111110484	uncharacterized LOC111110484	10.6419	2.26079	1.06151	0.00108108	0.0116528
LOC111110038	uncharacterized LOC111110038	49.1406	2.26119	1.49768	0.00354762	0.0305957
LOC111136782	glutamic acid-rich protein-like	75.1081	2.26209	0.626215	4.92e-05	0.000876752
LOC111115536	uncharacterized LOC111115536	6.65101	2.26296	1.37432	0.00273602	0.0248189
LOC111134387	uncharacterized LOC111134387	12.6059	2.26328	1.49714	0.00353232	0.0304724
LOC111102763	proprotein convertase subtilisin/kexin type 5-like	59.454	2.26333	0.911201	0.000549243	0.00666022
LOC111118503	thioredoxin-like	16.0435	2.26654	1.48055	0.00340471	0.0295473
LOC111134753	RING finger protein 145-like	8.5979	2.2671	1.66293	0.00459285	0.0376184
LOC111136906	protein FAM69C-like	32.7112	2.26731	0.896375	0.000503444	0.00620615
LOC111117933	uncharacterized LOC111117933	27.0664	2.26735	0.814056	0.000305371	0.00407085
LOC111130353	tubulin polyglutamylase ttll6-like	386.445	2.26932	0.436453	1.22e-07	4.99e-06
LOC111123342	adenylate kinase isoenzyme 5-like	185.448	2.2694	0.902781	0.000519012	0.00636714
LOC111116495	uncharacterized LOC111116495	13.9883	2.26992	1.29616	0.00223489	0.0210634
LOC111111230	cytochrome P450 3A6-like	27.8878	2.26996	0.999697	0.000826665	0.00931252
LOC111133323	yolk ferritin-like	4.27621	2.27006	1.65943	0.00454998	0.0373279
LOC111122231	transmembrane protein 26-like	21.055	2.27038	1.14653	0.00143948	0.0146502
LOC111120162	transient receptor potential cation channel subfamily V member 3-like	44.2784	2.27102	1.31975	0.00236926	0.0220636
LOC111106969	uncharacterized LOC111106969	61.9594	2.27147	0.850808	0.000383685	0.00492725
LOC111106896	uncharacterized LOC111106896	19.7403	2.27307	1.04768	0.00100247	0.0109175
LOC111130378	protein FAM161A-like	326.094	2.27428	0.540526	8.66e-06	0.000197581
LOC111108759	protein prickle-like	54.9594	2.27469	0.873435	0.000436101	0.00551206
LOC111135177	slit homolog 3 protein-like	439.453	2.27583	0.582419	2.22e-05	0.000447278
LOC111138334	growth arrest-specific protein 8-like	394.017	2.27589	0.401345	9.29e-09	5.03e-07
LOC111137345	serine racemase-like	11.3571	2.27618	1.50299	0.00349922	0.0302297
LOC111135893	uncharacterized LOC111135893	37.8279	2.27838	0.49064	1.66e-06	4.73e-05
LOC111119062	ankyrin repeat domain-containing protein 26-like	140.644	2.28345	0.945845	0.000629443	0.00744311
LOC111105861	uncharacterized LOC111105861	24.8855	2.28363	0.710939	0.00012648	0.00192391
LOC111136397	kinesin-like protein KIF6	89.7684	2.28444	0.448601	2.09e-07	7.95e-06
LOC111135416	uncharacterized LOC111135416	253.929	2.28451	0.56004	1.32e-05	0.000285592
LOC111116624	WD repeat-containing protein JIP5-like	12.3161	2.28738	1.37762	0.00265086	0.0241458
LOC111122559	protein FAM47A-like	130.265	2.28791	0.728498	0.00014782	0.0021986
LOC111129267	myosin-IIIb-like	320.398	2.28804	0.990743	0.000768948	0.00879239
LOC111129899	uncharacterized LOC111129899	552.099	2.29274	0.525924	5.08e-06	0.000125419
LOC111135247	protein spire homolog 1-like	107.849	2.29555	0.607919	3.23e-05	0.000615662
LOC111124247	uncharacterized LOC111124247	226.274	2.29709	1.23081	0.00178682	0.0175406
LOC111121425	histone H2B-like	16.7681	2.29774	1.71579	0.00468905	0.0381878
LOC111115404	uncharacterized LOC111115404	6.191	2.29872	1.98374	0.00573615	0.0447106
LOC111108615	NACHT and WD repeat domain-containing protein 2-like	104.766	2.29906	1.31562	0.00224066	0.0210898
LOC111130456	early endosome antigen 1-like	220.952	2.29992	0.467553	4.84e-07	1.63e-05
LOC111102511	uncharacterized LOC111102511	32.1332	2.30044	1.85053	0.00533534	0.0422678
LOC111102782	uncharacterized LOC111102782	10.1152	2.30061	1.4038	0.00275256	0.0249541
LOC111122930	uncharacterized LOC111122930	12.2935	2.30191	1.48617	0.00325488	0.0285387
LOC111113038	tripartite motif-containing protein 45-like	97.2664	2.30401	0.644822	5.49e-05	0.000956918
LOC111118218	uncharacterized LOC111118218	11.2448	2.30477	1.35775	0.00246139	0.0227201
LOC111107530	uncharacterized LOC111107530	127.522	2.30576	0.510186	2.76e-06	7.37e-05
LOC111100481	tubby-related protein 3-like	252.358	2.30593	0.55714	1.09e-05	0.000242875
LOC111122423	eyes absent homolog 2-like	747.288	2.30596	0.430246	5.21e-08	2.34e-06
LOC111120759	uncharacterized LOC111120759	416.428	2.30598	0.644642	5.44e-05	0.000950684
LOC111114579	von Willebrand factor D and EGF domain-containing protein-like	44.6749	2.30601	2.22303	0.00535995	0.0424076
LOC111103917	uncharacterized LOC111103917	52.8579	2.30641	1.6335	0.00414605	0.0347054
LOC111133904	uncharacterized LOC111133904	10.0181	2.30731	1.94709	0.00559422	0.043806
LOC111114819	uncharacterized LOC111114819	66.143	2.30818	2.10261	0.00567889	0.0443664
LOC111104086	xaa-Pro aminopeptidase 1-like	136.12	2.30856	0.418737	2.25e-08	1.1e-06
LOC111110124	enteropeptidase-like	48.0979	2.31014	1.01716	0.000828102	0.00932526
LOC111099414	ficolin-2-like	6.03564	2.31064	1.69506	0.00448077	0.0369188
LOC111125263	cell wall protein DAN4-like	19.6703	2.31193	1.21327	0.00165591	0.016457
LOC111118094	uncharacterized LOC111118094	133.182	2.31198	0.552281	9.36e-06	0.000211591
LOC111119343	uncharacterized LOC111119343	46.6969	2.31332	1.83972	0.00518953	0.0414034
LOC111101038	uncharacterized LOC111101038	218.148	2.31469	0.684845	8.75e-05	0.00140692
LOC111108387	receptor-interacting serine/threonine-protein kinase 4-like	7.73827	2.31476	1.35393	0.00240032	0.022283
LOC111122163	DNA (cytosine-5)-methyltransferase 3C-like	46.1209	2.31477	1.03766	0.000894123	0.00995259
LOC111118408	uncharacterized LOC111118408	25.456	2.31562	0.999604	0.000760129	0.00871773
LOC111130840	sodium- and chloride-dependent GABA transporter 2-like	192.151	2.31577	1.2532	0.00184673	0.017996
LOC111138032	alpha-1,3-mannosyl-glycoprotein 4-beta-N-acetylglucosaminyltransferase C-like	162.401	2.31626	0.778558	0.000210424	0.00300228
LOC111117346	protein draper-like	12.4052	2.31731	0.866174	0.000382499	0.0049173
LOC111134646	uncharacterized LOC111134646	145.831	2.31745	0.665884	6.91e-05	0.00115663
LOC111120607	carbonic anhydrase-like	31.5762	2.31855	0.744745	0.000157836	0.00233163
LOC111101808	IQ domain-containing protein G-like	421.369	2.31918	0.519609	3.44e-06	8.94e-05
LOC111104689	spondin-1-like	218.614	2.32084	0.836407	0.000314975	0.00418309
LOC111110847	uncharacterized LOC111110847	353.424	2.32149	0.342946	8.6e-12	1.03e-09
LOC111130290	protein jagged-1b-like	41.3251	2.32254	0.921463	0.000515982	0.00633763
LOC111134464	fibroblast growth factor receptor-like 1	36.0865	2.32545	0.911026	0.0004854	0.00601537
LOC111118365	uncharacterized LOC111118365	35.0399	2.32563	1.76175	0.00473504	0.0384477
LOC111127985	uncharacterized LOC111127985	17.3095	2.32576	1.3582	0.00238248	0.0221468
LOC111110718	cilia- and flagella-associated protein 221-like	97.0478	2.32831	0.666714	6.73e-05	0.0011333
LOC111133540	uncharacterized LOC111133540	31.6452	2.32934	0.668231	6.84e-05	0.00114733
LOC111115374	uncharacterized LOC111115374	214.661	2.33072	1.29352	0.0020107	0.0193472
LOC111130329	protein toll-like	25.9349	2.33354	0.836102	0.000305698	0.00407344
LOC111133432	GTP-binding protein GEM-like	35.1089	2.33375	0.601629	2.44e-05	0.000484373
LOC111125594	uncharacterized LOC111125594	93.8152	2.3338	0.981424	0.000677432	0.00792749
LOC111129452	calmodulin-like protein 12	27.3917	2.33653	1.26437	0.0018414	0.0179549
LOC111127579	uncharacterized LOC111127579	5.8137	2.33722	2.12987	0.00542178	0.0427525
LOC111136881	cytochrome b5 domain-containing protein 1-like	82.726	2.33884	0.461575	2.35e-07	8.78e-06
LOC111120089	protein NDNF-like	49.1567	2.33908	1.19515	0.00149823	0.0151419
LOC111102406	uncharacterized LOC111102406	86.0806	2.34032	0.628252	3.74e-05	0.000694518
LOC111131132	uncharacterized LOC111131132	15.8037	2.34056	1.24792	0.00174709	0.0172227
LOC111100557	synaptotagmin-7-like	26.066	2.34256	1.3695	0.00238188	0.0221468
LOC111133867	uncharacterized LOC111133867	21.4396	2.34292	1.25221	0.00176153	0.0173314
LOC111108588	uncharacterized LOC111108588	28.5534	2.34436	1.35763	0.00230949	0.0216314
LOC111124373	putative ankyrin repeat protein RF_0381	32.4278	2.34925	0.669533	6.5e-05	0.00110184
LOC111123922	monocarboxylate transporter 12-like	107.684	2.35011	0.514224	2.25e-06	6.2e-05
LOC111103856	PC3-like endoprotease variant B	279.77	2.35078	0.384557	6.37e-10	4.7e-08
LOC111130259	homeobox protein SIX4-like	513.99	2.35167	0.53343	4.25e-06	0.000108145
LOC111133358	coiled-coil domain-containing protein 42 homolog	161.089	2.35218	0.451226	1.12e-07	4.64e-06
LOC111135985	uncharacterized LOC111135985	28.8532	2.35686	0.550787	6.83e-06	0.000160591
LOC111108355	serine-rich adhesin for platelets-like	239.074	2.35748	0.468843	2.84e-07	1.03e-05
LOC111130381	uncharacterized LOC111130381	32.1695	2.35772	0.871014	0.000361761	0.00469301
LOC111117814	tripartite motif-containing protein 5-like	10.9717	2.35825	1.14011	0.00121363	0.0127962
LOC111135168	forkhead-associated domain-containing protein 1-like	218.84	2.36167	0.538979	4.7e-06	0.000117624
LOC111103229	putative nuclease HARBI1	29.1679	2.3622	1.4504	0.00275722	0.0249695
LOC111105453	uncharacterized protein KIAA0895-like	4.69696	2.36279	1.63854	0.00382938	0.0326285
LOC111125285	uncharacterized LOC111125285	69.619	2.36487	0.852511	0.000317548	0.0042129
LOC111104802	glutamate receptor ionotropic, kainate 2-like	14.7345	2.36611	1.69927	0.00413907	0.0346564
LOC111114736	uncharacterized LOC111114736	13.609	2.36774	0.88359	0.000381822	0.0049116
LOC111101739	uncharacterized LOC111101739	12.8549	2.36872	1.09343	0.00100978	0.0109932
LOC111125156	zinc metalloproteinase-disintegrin-like atrase-A	72.5751	2.36889	1.32844	0.00206788	0.0197988
LOC111101050	1-phosphatidylinositol 4,5-bisphosphate phosphodiesterase eta-2-like	183.052	2.37308	0.789757	0.000200018	0.00287258
LOC111130566	NACHT and WD repeat domain-containing protein 2-like	47.0554	2.375	0.913823	0.000446374	0.00562092
LOC111121488	DPY30 domain-containing protein 1-like	196.115	2.37513	0.737372	0.000126572	0.00192391
LOC111135878	ras and EF-hand domain-containing protein homolog	187.738	2.37537	0.362812	3.81e-11	3.89e-09
LOC111129433	calmodulin-like	5.31054	2.37607	1.67786	0.00396448	0.033545
LOC111120922	tetratricopeptide repeat protein 30A-like	82.5482	2.37637	0.44308	5.01e-08	2.27e-06
LOC111105082	uncharacterized LOC111105082	185.913	2.37674	0.567462	9.37e-06	0.000211591
LOC111102422	kyphoscoliosis peptidase-like	116.945	2.37778	1.23013	0.00156137	0.0156502
LOC111128929	uncharacterized LOC111128929	228.313	2.37908	0.998996	0.000674516	0.0078964
LOC111107250	dynein heavy chain 3, axonemal-like	169.755	2.38089	0.603562	2.03e-05	0.000413515
LOC111118929	uncharacterized LOC111118929	4.94695	2.38099	1.75298	0.00431378	0.0358337
LOC111130146	protein STPG4-like	34.8998	2.38141	0.901867	0.000412383	0.00524616
LOC111124938	dynein heavy chain 7, axonemal-like	253.769	2.38383	0.664908	5.42e-05	0.000948557
LOC111099771	probable 3',5'-cyclic phosphodiesterase pde-5	235.257	2.38399	0.574035	1.06e-05	0.000235385
LOC111111819	lysine-specific demethylase 8-like	10.6093	2.3843	1.38131	0.00229082	0.0214974
LOC111138423	putative uncharacterized protein CXorf58	127.512	2.38557	0.573421	1.03e-05	0.000230525
LOC111121136	coiled-coil domain-containing protein 96-like	77.1023	2.38563	0.903478	0.000412574	0.00524616
LOC111132976	FMRFamide receptor-like	22.9407	2.38646	0.930773	0.000477724	0.00594442
LOC111124794	uncharacterized LOC111124794	77.1271	2.38864	0.752956	0.000141007	0.00211068
LOC111120395	uncharacterized LOC111120395	26.5676	2.38913	1.13827	0.00114434	0.0122351
LOC111128170	uncharacterized LOC111128170	62.107	2.38959	1.16889	0.00126686	0.0132703
LOC111127864	fibrous sheath-interacting protein 1-like	69.718	2.39042	0.745364	0.00013085	0.00198004
LOC111121541	DNA-binding protein inhibitor ID-2-A-like	203.242	2.39103	0.616219	2.46e-05	0.00048593
LOC111118851	transient receptor potential cation channel subfamily V member 3-like	12.0112	2.39104	1.08933	0.000956573	0.0105059
LOC111118350	coiled-coil domain-containing protein 166-like	121.175	2.39223	0.686104	6.91e-05	0.00115663
LOC111133257	E3 ubiquitin-protein ligase MIB2-like	116.813	2.39439	1.15649	0.00120636	0.0127329
LOC111115186	uncharacterized LOC111115186	27.8559	2.3979	1.46058	0.00266192	0.0242261
LOC111120967	dynein heavy chain 3, axonemal-like	139.395	2.39824	0.632698	3.17e-05	0.00060645
LOC111129569	universal stress protein Sll1388-like	11.8136	2.39902	1.32678	0.0019622	0.0189748
LOC111137425	uncharacterized LOC111137425	33.1756	2.39933	1.06721	0.000865913	0.00967592
LOC111115131	uncharacterized LOC111115131	28.6937	2.39983	0.886251	0.000362751	0.00469986
LOC111110559	uncharacterized LOC111110559	4.0192	2.40085	1.98109	0.00495172	0.0398455
LOC111127485	uncharacterized LOC111127485	42.0958	2.40131	1.03662	0.000762274	0.00873247
LOC111127145	von Willebrand factor A domain-containing protein 3B-like	295.003	2.40137	0.438119	2.61e-08	1.25e-06
LOC111107873	metalloproteinase inhibitor 4-like	101.356	2.40294	1.31384	0.00188669	0.018335
LOC111104877	alcohol dehydrogenase [acceptor]-like	41.6696	2.40317	0.803049	0.000206043	0.00294799
LOC111129477	RAC-beta serine/threonine-protein kinase-like	11.8508	2.40476	1.21639	0.00143372	0.0146062
LOC111130264	deleted in malignant brain tumors 1 protein-like	79.5207	2.40554	0.611541	2.11e-05	0.000428022
LOC111117431	calexcitin-2-like	24.4819	2.40623	0.806892	0.000210584	0.00300228
LOC111100589	cilia- and flagella-associated protein 58-like	623.584	2.4069	0.422071	7.41e-09	4.12e-07
LOC111105809	uncharacterized LOC111105809	37.7135	2.40822	0.717886	9.45e-05	0.00150202
LOC111133089	uncharacterized LOC111133089	30.0157	2.40835	0.927724	0.000450115	0.00564934
LOC111125916	uncharacterized LOC111125916	89.7147	2.40967	1.48762	0.00275754	0.0249695
LOC111134028	tankyrase-like	14.4552	2.41335	1.41448	0.00235744	0.0219871
LOC111117989	ELAV-like protein 1	57.5977	2.4138	0.591388	1.34e-05	0.000288532
LOC111133221	uncharacterized LOC111133221	260.285	2.41384	1.04472	0.000770764	0.00880655
LOC111123059	kinesin-like protein KIF20B	265.123	2.41476	0.478854	2.61e-07	9.61e-06
LOC111135013	uncharacterized LOC111135013	15.8817	2.41505	1.3023	0.00179563	0.0176044
LOC111129003	L-asparaginase-like	64.8267	2.41682	0.807132	0.000205665	0.00294673
LOC111112457	uncharacterized LOC111112457	16.4433	2.41771	1.64718	0.00356536	0.0307103
LOC111113334	fasciclin-1-like	38.3749	2.41844	1.27631	0.00166557	0.0165344
LOC111101695	uncharacterized LOC111101695	22.0952	2.41985	1.48338	0.00269188	0.0244768
LOC111104165	lebercilin-like protein	44.7864	2.41991	0.590006	1.25e-05	0.000272655
LOC111121965	group XIIA secretory phospholipase A2-like	98.8175	2.42055	0.530384	2.3e-06	6.32e-05
LOC111108878	claspin-like	310.916	2.42234	1.31566	0.00183745	0.0179221
LOC111106536	metalloproteinase inhibitor 3-like	10.3892	2.42283	1.83031	0.004374	0.0362351
LOC111132872	tyrosinase-like protein 1	165.54	2.42377	1.07704	0.00086186	0.00964125
LOC111137169	cilia- and flagella-associated protein 251-like	245.83	2.42501	0.426039	7.83e-09	4.32e-07
LOC111124107	uncharacterized LOC111124107	64.76	2.42612	1.04652	0.000759578	0.00871469
LOC111135136	arrestin domain-containing protein 17-like	67.6489	2.42685	0.744415	0.000117155	0.00179849
LOC111122451	uncharacterized LOC111122451	40.6894	2.42867	0.736109	0.000107389	0.00166641
LOC111113360	uncharacterized LOC111113360	23.3427	2.43011	0.994518	0.000601087	0.00717465
LOC111123275	uncharacterized LOC111123275	32.872	2.43101	1.70026	0.00375574	0.0321087
LOC111129551	uncharacterized LOC111129551	6.96335	2.43106	1.74695	0.0039735	0.033612
LOC111135780	uncharacterized LOC111135780	305.913	2.43268	0.532896	2.29e-06	6.29e-05
LOC111123668	uncharacterized LOC111123668	26.0064	2.43294	1.00206	0.000618889	0.00734684
LOC111129317	uncharacterized LOC111129317	55.3549	2.43412	0.817588	0.000213417	0.00303355
LOC111117882	protein FAM227B-like	111.515	2.43414	0.627614	2.49e-05	0.000489329
LOC111130235	uncharacterized LOC111130235	107.951	2.43418	0.581894	9.57e-06	0.000215988
LOC111129900	basal body-orientation factor 1-like	308.815	2.43531	0.559883	5.31e-06	0.000130009
LOC111135822	uncharacterized LOC111135822	26.5097	2.4365	1.16742	0.00116524	0.0124019
LOC111125849	protein PML-like	9.25491	2.44049	1.16083	0.00113235	0.0121178
LOC111103174	uncharacterized LOC111103174	428.721	2.44089	0.949235	0.000472412	0.00589277
LOC111107611	universal stress protein YxiE-like	29.5729	2.44205	0.736721	0.000103925	0.00162509
LOC111110470	uncharacterized LOC111110470	46.8424	2.44207	0.768867	0.000140936	0.00211065
LOC111138403	fibrillin-2-like	242.848	2.44721	0.598965	1.32e-05	0.000285592
LOC111100491	uncharacterized LOC111100491	20.7677	2.44878	1.97335	0.00460964	0.0377153
LOC111132047	iroquois-class homeodomain protein IRX-6-like	108.736	2.4494	1.13722	0.00102893	0.0111609
LOC111112113	sperm-associated antigen 6	445.454	2.45277	0.892377	0.000336584	0.00441736
LOC111120823	internalin-I-like	40.207	2.45392	0.716016	8.04e-05	0.0013162
LOC111101526	uncharacterized LOC111101526	11.861	2.4549	1.23687	0.00140326	0.0143631
LOC111104211	uncharacterized LOC111104211	59.6104	2.45532	0.632825	2.48e-05	0.000488813
LOC111104033	uncharacterized LOC111104033	21.7638	2.45639	0.717089	8.07e-05	0.00132069
LOC111118649	lumican-like	39.5099	2.45736	0.838209	0.000234553	0.00328061
LOC111120500	WD repeat-containing protein 78-like	63.409	2.45906	0.6205	1.94e-05	0.000398237
LOC111131378	uncharacterized LOC111131378	19.6578	2.46252	0.792277	0.000163257	0.00240357
LOC111117732	disintegrin and metalloproteinase domain-containing protein 10-like	130.955	2.46316	0.564656	5.06e-06	0.000125209
LOC111121479	uncharacterized LOC111121479	46.4141	2.46346	1.32538	0.00176375	0.0173476
LOC111111055	uncharacterized LOC111111055	152.736	2.46366	0.59959	1.23e-05	0.000267392
LOC111103221	uncharacterized LOC111103221	148.32	2.46666	1.20973	0.00126828	0.0132805
LOC111114196	heat shock 70 kDa protein 12B-like	38.2252	2.4685	1.23671	0.0013717	0.0141495
LOC111135086	uncharacterized LOC111135086	44.7322	2.47048	0.577975	6.97e-06	0.000163396
LOC111126423	tripartite motif-containing protein 2-like	97.473	2.47051	2.63902	0.00277783	0.0251085
LOC111126961	cyclic nucleotide-binding domain-containing protein 2-like	15.0165	2.4707	1.18371	0.00116037	0.0123631
LOC111116794	uncharacterized LOC111116794	11.5194	2.47185	1.13913	0.00099689	0.0108731
LOC111136144	uncharacterized LOC111136144	21.7696	2.47203	0.819295	0.000197374	0.00283862
LOC111121909	metabotropic glutamate receptor 1-like	55.8188	2.4728	0.568325	5.27e-06	0.000129446
LOC111134612	CD109 antigen-like	362.282	2.47342	0.462211	5.2e-08	2.34e-06
LOC111134344	uncharacterized LOC111134344	7.55949	2.4752	1.6623	0.00333815	0.0290773
LOC111128878	extracellular tyrosine-protein kinase PKDCC-like	56.0728	2.4757	0.764331	0.000123439	0.00188192
LOC111117421	uncharacterized LOC111117421	199.094	2.47931	0.859898	0.000258822	0.00355135
LOC111117899	tctex1 domain-containing protein 1-B-like	137.172	2.481	0.545281	2.42e-06	6.59e-05
LOC111104271	uncharacterized LOC111104271	16.1763	2.48281	1.89476	0.00420806	0.0351264
LOC111106530	uncharacterized LOC111106530	17.1698	2.48281	1.42433	0.00216007	0.0205041
LOC111105850	leucine-rich repeat and guanylate kinase domain-containing protein-like	44.5599	2.48289	1.51259	0.00258194	0.0236111
LOC111115134	mothers against decapentaplegic homolog 6-like	112.661	2.48345	0.640136	2.49e-05	0.000489521
LOC111122214	NFX1-type zinc finger-containing protein 1-like	181.355	2.48348	0.881912	0.000295628	0.00396352
LOC111106843	uncharacterized LOC111106843	17.4497	2.48404	0.916555	0.000363047	0.00469986
LOC111126246	low-density lipoprotein receptor-related protein 6-like	34.479	2.48453	1.0647	0.000736885	0.00848951
LOC111114713	probable inactive serine/threonine-protein kinase bub1	46.2655	2.48512	0.692341	5.44e-05	0.000950684
LOC111125596	adenylate kinase isoenzyme 5-like	125.271	2.48841	0.686762	4.99e-05	0.000886669
LOC111124380	uncharacterized LOC111124380	65.231	2.48858	1.18084	0.0011157	0.011954
LOC111099553	ankyrin repeat and protein kinase domain-containing protein 1-like	9.91805	2.48868	1.39019	0.00198277	0.0191494
LOC111106199	uncharacterized LOC111106199	12.3052	2.48912	1.84713	0.00402229	0.0339399
LOC111106816	uncharacterized protein in xynA 3'region-like	33.4833	2.48949	1.84844	0.00402444	0.0339486
LOC111115888	tripartite motif-containing protein 45-like	22.1278	2.48953	1.57747	0.00286703	0.0257846
LOC111112666	uncharacterized LOC111112666	98.9736	2.48989	1.0657	0.000732823	0.0084555
LOC111132102	orexin receptor type 2-like	431.976	2.49014	0.729482	8.33e-05	0.00135297
LOC111101405	calmodulin-like	12.828	2.49171	1.41936	0.00210716	0.0201148
LOC111125335	uncharacterized LOC111125335	22.6156	2.49173	0.859442	0.000250916	0.00346512
LOC111120232	trichohyalin-like	102.992	2.49548	0.956537	0.000440582	0.00556408
LOC111115905	fasciclin-1-like	116.625	2.49564	1.49333	0.00244031	0.0225461
LOC111104448	uncharacterized LOC111104448	10.0118	2.49565	2.06715	0.00440318	0.0363976
LOC111135271	uncharacterized LOC111135271	14.4795	2.4968	2.03208	0.00437774	0.0362464
LOC111124555	von Willebrand factor D and EGF domain-containing protein-like	39.9067	2.49951	1.42801	0.00212129	0.0202053
LOC111131543	calmodulin-alpha-like	9.21636	2.50225	1.99772	0.00430647	0.0357827
LOC111121363	uncharacterized LOC111121363	103.706	2.50293	0.744117	9.36e-05	0.00149095
LOC111108545	uncharacterized protein DDB_G0287625-like	315.18	2.50426	0.898716	0.000313446	0.00416574
LOC111120407	spore cortex-lytic enzyme-like	43.2294	2.50428	1.37131	0.00185097	0.0180251
LOC111114891	heat shock 70 kDa protein 12B-like	67.2428	2.50439	1.44148	0.00216685	0.0205557
LOC111125433	inversin-like	228.428	2.50532	0.704149	5.9e-05	0.00101409
LOC111103932	uncharacterized LOC111103932	20.5336	2.50595	1.25028	0.00134246	0.0139043
LOC111107104	uncharacterized LOC111107104	67.3365	2.51458	0.874023	0.00026253	0.00359898
LOC111136463	uncharacterized LOC111136463	38.0377	2.51673	0.854152	0.000228577	0.00321156
LOC111109532	uncharacterized LOC111109532	44.3478	2.51773	1.39463	0.00191366	0.0185584
LOC111136386	uncharacterized LOC111136386	122.498	2.51967	0.580235	5.43e-06	0.000132422
LOC111124545	uncharacterized protein y4mH-like	78.348	2.52179	0.898774	0.000302015	0.00403495
LOC111125351	nucleoprotein TPR-like	72.6853	2.52199	0.62812	1.66e-05	0.000348043
LOC111138256	pyrin-like	60.8771	2.52403	0.51275	4.57e-07	1.56e-05
LOC111131218	EF-hand calcium-binding domain-containing protein 2-like	24.7486	2.5241	0.843599	0.000208519	0.00297922
LOC111133803	FMRFamide receptor-like	5.69672	2.5257	1.46676	0.00220942	0.0208686
LOC111117704	C-type lectin domain family 4 member F-like	9.53551	2.52713	1.69662	0.00323365	0.028419
LOC111103779	hemicentin-2-like	30.3339	2.53193	0.783909	0.00012651	0.00192391
LOC111119700	uncharacterized LOC111119700	75.7547	2.53207	0.660083	2.83e-05	0.000548771
LOC111110823	outer dense fiber protein 2-like	17.7085	2.53233	0.899308	0.000296213	0.00396962
LOC111136475	glutathione S-transferase theta-1-like	162.057	2.53247	0.95311	0.000402092	0.00512688
LOC111099133	heat shock 70 kDa protein 12B-like	49.7117	2.53577	0.674258	3.48e-05	0.000656812
LOC111122135	uncharacterized LOC111122135	67.6313	2.5364	0.768709	0.000108502	0.00168197
LOC111103799	serine/threonine-protein kinase 33-like	134.142	2.53861	0.347543	1.71e-13	3.2e-11
LOC111119946	WD repeat-containing protein 78-like	134.655	2.53888	0.529489	8.27e-07	2.57e-05
LOC111120088	protein FAM183B-like	114.492	2.53943	0.617537	1.21e-05	0.000265137
LOC111136049	uncharacterized LOC111136049	46.2289	2.54009	0.681007	3.79e-05	0.000700537
LOC111110006	EF-hand calcium-binding domain-containing protein 12-like	92.4888	2.5415	0.551624	1.89e-06	5.35e-05
LOC111136363	uncharacterized LOC111136363	133.21	2.54178	0.632424	1.64e-05	0.000344975
LOC111135896	NACHT and WD repeat domain-containing protein 2-like	129.294	2.54335	0.987654	0.000469196	0.00585672
LOC111112650	opioid-binding protein/cell adhesion molecule-like	27.5995	2.54352	0.711612	5.68e-05	0.000983884
LOC111121964	group XIIA secretory phospholipase A2-like	244.092	2.54391	0.582555	4.95e-06	0.000123016
LOC111135869	coactosin-like protein	121.791	2.54878	1.12598	0.000833249	0.00937397
LOC111134972	cilia- and flagella-associated protein 43-like	145.453	2.55099	0.505874	2.52e-07	9.29e-06
LOC111106178	uncharacterized LOC111106178	25.5638	2.5511	1.29581	0.00141786	0.0144688
LOC111133785	caltractin-like	74.8341	2.55156	1.47794	0.00217124	0.0205781
LOC111105246	eIF-2-alpha kinase GCN2-like	28.7125	2.55201	0.894228	0.000275039	0.0037335
LOC111122979	protein FAM47A-like	76.8991	2.55332	0.548784	1.55e-06	4.47e-05
LOC111103946	uncharacterized LOC111103946	20.0779	2.55399	1.56865	0.00255982	0.023458
LOC111100444	nmrA-like family domain-containing protein 1	38.517	2.55468	0.954159	0.000386705	0.00495767
LOC111119965	uncharacterized LOC111119965	67.7955	2.55476	1.16454	0.000945118	0.010412
LOC111115090	uncharacterized LOC111115090	13.72	2.55496	1.25018	0.00123874	0.013016
LOC111108589	UPF0691 protein C9orf116 homolog	159.471	2.5552	0.589448	5.57e-06	0.00013505
LOC111113949	reversion-inducing cysteine-rich protein with Kazal motifs-like	23.2477	2.55571	1.04832	0.00060517	0.00720904
LOC111102081	uncharacterized LOC111102081	169.3	2.5593	0.748918	8.3e-05	0.00134913
LOC111103371	fibropellin-1-like	160.866	2.55994	0.413844	3.73e-10	2.94e-08
LOC111137463	angiotensin-converting enzyme-like	269.683	2.56028	0.59538	6.32e-06	0.000150522
LOC111129512	cilia- and flagella-associated protein 70-like	243.43	2.56169	0.512748	3.17e-07	1.13e-05
LOC111138345	neural-cadherin-like	919.763	2.56201	0.744957	7.89e-05	0.00129506
LOC111133377	uncharacterized LOC111133377	61.6612	2.56286	1.1056	0.000753337	0.0086496
LOC111125672	low-density lipoprotein receptor-related protein 2-like	56.1393	2.56845	0.967552	0.000403665	0.00514263
LOC111116827	uncharacterized LOC111116827	46.9576	2.57659	0.805245	0.000135314	0.00203949
LOC111136285	uncharacterized LOC111136285	20.3773	2.57737	0.909088	0.00028533	0.00386115
LOC111103587	titin-like	79.4051	2.57744	0.729411	6.29e-05	0.00107219
LOC111120713	intraflagellar transport protein 172 homolog	188.717	2.58126	0.467234	1.93e-08	9.63e-07
LOC111122027	sterile alpha motif domain-containing protein 15-like	51.6624	2.58214	0.658199	2.2e-05	0.000442861
LOC111126236	uncharacterized LOC111126236	45.612	2.58236	0.595672	5.55e-06	0.000134627
LOC111137182	trichohyalin-like	564.499	2.58288	0.590178	4.75e-06	0.000118493
LOC111118347	transient receptor potential cation channel subfamily V member 3-like	64.5453	2.58378	0.763287	8.95e-05	0.00143327
LOC111099537	uncharacterized LOC111099537	9.67581	2.58505	1.58426	0.00250669	0.0230405
LOC111110961	uncharacterized LOC111110961	13.2529	2.58519	0.970881	0.000397238	0.00506924
LOC111134955	mucolipin-3-like	44.2612	2.58604	1.19381	0.000988413	0.010803
LOC111099627	uncharacterized LOC111099627	14.4393	2.5869	1.4315	0.00186506	0.0181448
LOC111099176	zwei Ig domain protein zig-4-like	137.862	2.58816	0.954104	0.000361271	0.00469083
LOC111119230	serine/threonine-protein phosphatase 6 regulatory ankyrin repeat subunit B-like	13.4211	2.58866	1.94821	0.00372441	0.0318857
LOC111126154	cilia- and flagella-associated protein 77-like	155.956	2.59017	0.470504	2.14e-08	1.06e-06
LOC111125261	transcription factor Sp9-like	38.0558	2.59146	0.544767	9.71e-07	2.95e-05
LOC111106565	heat shock 70 kDa protein 12A-like	16.2316	2.5922	1.80534	0.00332469	0.0289683
LOC111138192	translin-associated factor X-interacting protein 1-like	219.668	2.59468	0.528047	4.67e-07	1.59e-05
LOC111136622	serine/threonine/tyrosine-interacting-like protein 1	57.8859	2.59603	0.685306	3.24e-05	0.000616441
LOC111136286	uncharacterized LOC111136286	19.0254	2.59722	1.29258	0.00130466	0.0135868
LOC111101292	RING finger protein 32-like	21.2205	2.59729	0.858034	0.000194491	0.00280378
LOC111103088	immune-associated nucleotide-binding protein 12-like	9.68135	2.59944	1.18486	0.000938334	0.0103523
LOC111136429	uncharacterized LOC111136429	61.2063	2.6015	0.955947	0.000355113	0.00462467
LOC111124992	microtubule-actin cross-linking factor 1-like	52.7243	2.60433	1.21995	0.00104211	0.0112802
LOC111138199	dopamine receptor 2-like	27.4103	2.60539	1.2435	0.00111806	0.0119751
LOC111106574	uncharacterized LOC111106574	46.891	2.6068	0.976384	0.000391502	0.00501284
LOC111127394	polypeptide N-acetylgalactosaminyltransferase 5-like	17.6581	2.60867	0.943638	0.000326904	0.00431769
LOC111110876	uncharacterized LOC111110876	61.4115	2.60872	1.24374	0.00111276	0.0119393
LOC111120567	CMT1A duplicated region transcript 1 protein-like	50.0784	2.60896	1.12329	0.000742918	0.00854931
LOC111124038	probable serine/threonine-protein kinase DDB_G0277071	9.47401	2.60931	1.20416	0.000983034	0.0107558
LOC111128330	uncharacterized LOC111128330	14.6046	2.60941	1.01567	0.000472758	0.00589467
LOC111109015	uncharacterized LOC111109015	71.097	2.60994	1.11641	0.00072267	0.00836052
LOC111128252	activated RNA polymerase II transcriptional coactivator p15-like	126.915	2.61034	1.00552	0.000449629	0.00564556
LOC111120940	oncoprotein-induced transcript 3 protein-like	31.1787	2.61072	1.95039	0.00361145	0.0310495
LOC111135427	uncharacterized LOC111135427	128.004	2.61168	0.769324	8.76e-05	0.00140776
LOC111121175	tetraspanin-18-like	421.955	2.61482	0.586484	3.44e-06	8.94e-05
LOC111137063	endothelin-converting enzyme homolog	404.57	2.61572	1.09207	0.000650628	0.00766091
LOC111106502	toll-like receptor 10	8.99529	2.61854	1.74649	0.00300015	0.026771
LOC111127656	uncharacterized LOC111127656	72.0845	2.61881	1.15213	0.000811322	0.00918382
LOC111104370	uncharacterized LOC111104370	37.3575	2.62031	0.877033	0.000210626	0.00300228
LOC111112130	mucin-2-like	116.272	2.62108	0.585292	3.17e-06	8.34e-05
LOC111107620	cilia- and flagella-associated protein 54-like	71.2969	2.6223	0.479908	2.66e-08	1.26e-06
LOC111104989	CD109 antigen-like	6.85797	2.624	1.74654	0.002976	0.0265919
LOC111113375	uncharacterized LOC111113375	17.8089	2.62523	0.955708	0.000337838	0.00443
LOC111114333	uncharacterized LOC111114333	256.346	2.62635	0.691913	3.17e-05	0.000606236
LOC111103879	xaa-Pro aminopeptidase 1-like	106.104	2.62752	0.511456	1.52e-07	6.01e-06
LOC111130061	uncharacterized LOC111130061	183.306	2.62816	1.21892	0.000998402	0.010881
LOC111120034	serine/arginine repetitive matrix protein 1-like	109.141	2.6291	0.54626	7.44e-07	2.36e-05
LOC111106240	uncharacterized LOC111106240	195.98	2.63021	0.468401	1.13e-08	5.98e-07
LOC111119206	hippocalcin-like protein 1	818.646	2.63453	0.735581	5.58e-05	0.000969564
LOC111106237	uncharacterized LOC111106237	30.2546	2.63647	1.3753	0.00151682	0.0152992
LOC111121276	uncharacterized LOC111121276	15.9197	2.63713	2.00094	0.00355456	0.0306322
LOC111105405	uncharacterized LOC111105405	58.8371	2.6387	0.664073	1.88e-05	0.000388081
LOC111109834	caveolin-1-like	14.0386	2.64182	1.60357	0.00237373	0.0220985
LOC111127042	uncharacterized LOC111127042	34.5175	2.64236	0.632777	9.74e-06	0.000219186
LOC111105474	brachyury protein-like	24.0512	2.64276	1.04835	0.000515321	0.00633206
LOC111122918	uncharacterized LOC111122918	70.2599	2.64396	0.691944	2.95e-05	0.000569662
LOC111119759	ankyrin repeat and death domain-containing protein 1A-like	47.7126	2.64457	0.590801	3.18e-06	8.36e-05
LOC111121847	fibropellin-1-like	133.215	2.64635	0.710681	3.86e-05	0.000711526
LOC111104821	glutamate receptor ionotropic, kainate 2-like	16.2821	2.64711	1.30352	0.00124037	0.0130285
LOC111108248	uncharacterized LOC111108248	76.5459	2.64834	0.763226	7.34e-05	0.00121488
LOC111135992	protein unc-93 homolog A-like	61.4339	2.64877	0.697583	3.15e-05	0.000604107
LOC111103594	cilia- and flagella-associated protein 47-like	65.5156	2.64953	0.688203	2.71e-05	0.000528858
LOC111128399	fatty acid-binding protein-like	7.40343	2.64979	1.73161	0.00281285	0.0253873
LOC111133533	calpain-B-like	21.2056	2.6528	0.805099	0.000109851	0.00170028
LOC111111766	uncharacterized LOC111111766	220.582	2.65295	1.17032	0.000815528	0.00922116
LOC111117334	uncharacterized LOC111117334	118.395	2.65296	0.548781	6.69e-07	2.16e-05
LOC111128725	nuclear distribution protein nudE-like 1	71.8337	2.65572	0.792228	9.66e-05	0.00153037
LOC111112166	receptor-type tyrosine-protein phosphatase epsilon-like	70.91	2.65635	0.784086	8.9e-05	0.00142667
LOC111129667	leucine-rich repeat-containing protein 74B-like	81.5689	2.65704	0.549202	6.57e-07	2.13e-05
LOC111115148	uncharacterized LOC111115148	46.355	2.6571	1.68504	0.00261938	0.0239032
LOC111115341	uncharacterized protein C10orf67, mitochondrial-like	74.0021	2.66069	0.572366	1.54e-06	4.46e-05
LOC111119904	acetylcholine receptor subunit alpha-like	23.4452	2.66091	0.944816	0.000294973	0.00395648
LOC111136884	uncharacterized LOC111136884	34.5884	2.66162	1.06251	0.000529369	0.00646893
LOC111101463	uncharacterized LOC111101463	5.09151	2.66224	1.98705	0.00341041	0.0295715
LOC111116509	fibrillin-2-like	168.198	2.6628	1.37944	0.00146966	0.0149225
LOC111136283	E3 ubiquitin-protein ligase NEURL1B-like	14.9849	2.66314	1.24491	0.0010209	0.0110866
LOC111115302	uncharacterized LOC111115302	23.6255	2.6653	1.79771	0.00296075	0.026479
LOC111110770	kynurenine formamidase-like	71.6337	2.66537	0.730178	4.68e-05	0.000837086
LOC111103159	basic salivary proline-rich protein 1-like	38.3754	2.66579	1.41056	0.00157356	0.0157568
LOC111124242	CD151 antigen-like	70.7065	2.66678	0.533558	3.03e-07	1.1e-05
LOC111122155	echinoidin-like	28.1421	2.66696	0.902611	0.000224664	0.00316388
LOC111132009	uncharacterized LOC111132009	272.047	2.66753	0.812182	0.000112424	0.0017322
LOC111106339	uncharacterized LOC111106339	10.6923	2.66927	1.66405	0.00249741	0.022983
LOC111106368	uncharacterized LOC111106368	15.8026	2.66988	1.17969	0.000818249	0.0092379
LOC111135134	uncharacterized LOC111135134	80.3256	2.67022	0.690138	2.56e-05	0.000502605
LOC111132126	hemicentin-1-like	95.5204	2.67213	1.09418	0.000592885	0.00709065
LOC111127807	leucine-rich repeat-containing protein 74B-like	83.8395	2.67241	0.619605	5.95e-06	0.000142496
LOC111124803	MAGUK p55 subfamily member 6-like	126.327	2.67352	0.339201	1.88e-15	6.24e-13
LOC111135279	sal-like protein 3	52.9851	2.67635	0.90399	0.000221919	0.00313247
LOC111103907	golgin subfamily A member 6-like protein 22	110.979	2.67797	0.618549	5.59e-06	0.000135371
LOC111134181	cytochrome P450 27C1-like	252.186	2.67815	0.583438	1.97e-06	5.55e-05
LOC111118298	tctex1 domain-containing protein 2-like	14.9447	2.67831	0.856378	0.000157654	0.00233122
LOC111117369	uncharacterized LOC111117369	229.028	2.67894	0.711994	3.46e-05	0.000654152
LOC111130005	calmodulin-A-like	31.4223	2.67972	1.34049	0.00129842	0.013531
LOC111121329	uncharacterized LOC111121329	360.689	2.68099	0.786692	8.49e-05	0.00137367
LOC111105549	uncharacterized LOC111105549	35.0136	2.68239	1.03246	0.000444851	0.00560638
LOC111133445	flocculation protein FLO11-like	261.155	2.68282	0.549672	5.33e-07	1.76e-05
LOC111100535	uncharacterized LOC111100535	7.34605	2.68456	1.98349	0.00329758	0.0288393
LOC111120031	nucleoside diphosphate kinase homolog 5-like	51.6625	2.68581	2.40987	0.00287341	0.0258266
LOC111118185	uncharacterized protein C2orf81 homolog	147.191	2.68641	0.724197	4e-05	0.000731366
LOC111109723	uncharacterized LOC111109723	28.1806	2.68827	1.48635	0.00178809	0.0175474
LOC111104160	dynein heavy chain 5, axonemal-like	152.429	2.68853	0.694812	2.56e-05	0.000501796
LOC111125225	uncharacterized LOC111125225	51.6273	2.68972	0.654154	1.2e-05	0.000263449
LOC111119961	NFX1-type zinc finger-containing protein 1-like	18.2286	2.6904	1.90251	0.00312335	0.027625
LOC111130881	cdc42 homolog	11.2206	2.69211	1.4849	0.00177234	0.0174209
LOC111103560	dynein heavy chain 1, axonemal-like	647.765	2.69249	0.699737	2.72e-05	0.000530242
LOC111108394	protein Wnt-5b-like	71.4628	2.6931	0.440889	5.74e-10	4.34e-08
LOC111111025	uncharacterized LOC111111025	37.9243	2.69347	0.849157	0.000143401	0.00214125
LOC111105752	uncharacterized LOC111105752	36.4158	2.69421	1.87906	0.00305279	0.0271255
LOC111121910	IQ domain-containing protein K-like	69.1809	2.69485	0.592862	2.37e-06	6.48e-05
LOC111132208	uncharacterized LOC111132208	12.5989	2.6986	1.15952	0.000725731	0.00838956
LOC111133360	uncharacterized LOC111133360	61.7929	2.69861	0.655594	1.18e-05	0.000260085
LOC111136528	acid phosphatase type 7-like	21.6169	2.70128	0.902154	0.000207079	0.00296004
LOC111103394	dynein heavy chain 5, axonemal-like	258.202	2.70176	0.819575	0.000109274	0.00169222
LOC111134683	uncharacterized LOC111134683	89.3888	2.70247	1.00505	0.000374637	0.00483347
LOC111135734	uncharacterized LOC111135734	880.596	2.70284	0.535427	2.34e-07	8.73e-06
LOC111106626	uncharacterized LOC111106626	26.3802	2.70443	0.997315	0.000358809	0.00466482
LOC111124833	uncharacterized LOC111124833	78.3912	2.70573	0.722179	3.61e-05	0.00067556
LOC111121670	ras-related protein Rap-1b-like	4.55171	2.71162	1.56812	0.00201151	0.0193472
LOC111101703	uncharacterized LOC111101703	120.517	2.71185	0.50535	4.39e-08	2e-06
LOC111132627	protein PXR1-like	18.4195	2.71334	1.60706	0.00214206	0.020365
LOC111099868	uncharacterized LOC111099868	14.9315	2.71366	1.42971	0.00152448	0.0153562
LOC111125767	structural maintenance of chromosomes protein 2-like	180.007	2.71562	2.02156	0.00319823	0.0281809
LOC111131293	Down syndrome cell adhesion molecule-like	39.5542	2.71603	1.04676	0.000445675	0.00561444
LOC111107991	uncharacterized LOC111107991	29.9176	2.7161	1.3552	0.00127213	0.0133117
LOC111112849	multiple epidermal growth factor-like domains protein 10	260.164	2.71618	1.35757	0.00127961	0.0133762
LOC111133465	interferon-induced transmembrane protein 1-like	33.3444	2.71653	1.24344	0.000930297	0.0102785
LOC111105806	dynein heavy chain 12, axonemal-like	169.974	2.71907	0.65383	1.02e-05	0.000229164
LOC111118871	dynein regulatory complex subunit 3-like	67.5612	2.72321	0.692768	2.13e-05	0.00043028
LOC111101001	uncharacterized LOC111101001	77.2631	2.72322	0.969988	0.000298405	0.00399197
LOC111134950	protein spire homolog 1-like	182.58	2.7242	0.557546	5.12e-07	1.71e-05
LOC111103696	PR domain zinc finger protein 1-like	93.7754	2.72432	0.823863	0.000106664	0.001656
LOC111134336	tctex1 domain-containing protein 2-like	108.081	2.72539	0.672687	1.46e-05	0.000312285
LOC111106629	tripartite motif-containing protein 5-like	41.582	2.72562	0.751621	4.96e-05	0.000882944
LOC111102587	uncharacterized LOC111102587	429.914	2.72609	1.68708	0.00236842	0.0220626
LOC111118753	netrin receptor UNC5C-like	121.061	2.72897	0.778879	6.74e-05	0.00113376
LOC111100966	uncharacterized LOC111100966	32.83	2.72909	1.472	0.00163017	0.0162296
LOC111099726	uncharacterized LOC111099726	12.7314	2.73091	1.38295	0.00133095	0.0138081
LOC111112848	uncharacterized protein C1orf189 homolog	35.6916	2.73091	0.691313	2e-05	0.00040793
LOC111133885	uncharacterized LOC111133885	48.1819	2.73099	1.27528	0.000999317	0.0108871
LOC111117496	uncharacterized LOC111117496	121.374	2.73288	1.1832	0.000743506	0.00855284
LOC111103305	EF-hand calcium-binding domain-containing protein 6-like	211.642	2.73342	0.701154	2.34e-05	0.000466969
LOC111106947	uncharacterized LOC111106947	13.3605	2.73469	0.948248	0.000257006	0.0035312
LOC111124725	cell adhesion molecule 2-like	224.643	2.7354	0.499187	2.33e-08	1.13e-06
LOC111132659	holotricin-3-like	8.71142	2.73658	1.40027	0.00137476	0.014169
LOC111134801	uncharacterized LOC111134801	68.2841	2.73743	0.668563	1.27e-05	0.000274788
LOC111099743	uncharacterized LOC111099743	8.31386	2.73898	1.26071	0.000944625	0.0104104
LOC111099199	uncharacterized LOC111099199	99.1254	2.74072	0.928256	0.000224351	0.0031624
LOC111108276	betaine--homocysteine S-methyltransferase 1-like	47.1116	2.74458	1.31479	0.00109275	0.0117702
LOC111129548	fatty acid synthase-like	23.3371	2.7455	1.31761	0.00109954	0.0118267
LOC111103338	trichohyalin-like	146.39	2.74851	0.501295	2.28e-08	1.11e-06
LOC111107393	xanthine dehydrogenase/oxidase-like	137.324	2.74914	0.710733	2.55e-05	0.000501293
LOC111117537	tripartite motif-containing protein 54-like	24.7151	2.74932	1.54902	0.0018356	0.0179097
LOC111123341	uncharacterized LOC111123341	84.8832	2.75236	0.864197	0.000138911	0.00208647
LOC111117687	uncharacterized LOC111117687	8.67856	2.75243	1.70615	0.00233595	0.0218536
LOC111128935	UDP-GalNAc:beta-1,3-N-acetylgalactosaminyltransferase 1-like	14.056	2.75321	1.65741	0.00217996	0.0206457
LOC111111266	E3 ubiquitin-protein ligase TRIM36-like	37.1179	2.75472	0.721882	2.96e-05	0.000571874
LOC111130469	papilin-like	225.894	2.7567	0.577711	8.66e-07	2.66e-05
LOC111109877	uncharacterized LOC111109877	13.0804	2.75958	1.69626	0.00228075	0.0214293
LOC111138321	dual specificity tyrosine-phosphorylation-regulated kinase 4-like	290.828	2.76036	0.560974	4.29e-07	1.48e-05
LOC111127804	uncharacterized LOC111127804	70.7792	2.76112	0.941628	0.000233031	0.00326362
LOC111135642	zinc finger protein 83-like	626.971	2.76283	0.522435	6.56e-08	2.87e-06
LOC111115983	methylmalonic aciduria and homocystinuria type C protein homolog	19.5	2.76412	1.33227	0.00110985	0.0119208
LOC111113324	uncharacterized LOC111113324	54.0921	2.7649	0.989002	0.000303703	0.00405572
LOC111119202	uncharacterized LOC111119202	11.9643	2.7649	1.08386	0.000479144	0.00595965
LOC111137416	uncharacterized LOC111137416	27.3429	2.766	1.29291	0.000992822	0.0108422
LOC111127082	ovochymase-2-like	15.8596	2.76653	1.6337	0.00206158	0.0197539
LOC111113381	uncharacterized LOC111113381	84.3295	2.77055	0.902176	0.000176045	0.00256703
LOC111129688	fibropellin-1-like	100.212	2.77064	1.41856	0.00135957	0.0140481
LOC111128722	uncharacterized LOC111128722	58.6374	2.77073	0.932118	0.000214897	0.0030489
LOC111108220	GTPase IMAP family member 7-like	13.2044	2.77086	1.71375	0.00229509	0.0215243
LOC111131296	uncharacterized LOC111131296	9.31508	2.77267	2.06836	0.0029808	0.026627
LOC111126645	uncharacterized LOC111126645	59.4762	2.77363	0.993028	0.000304812	0.00406518
LOC111101464	uncharacterized LOC111101464	7.71602	2.77371	1.43347	0.00139956	0.0143349
LOC111104674	uncharacterized LOC111104674	64.3046	2.77374	0.743774	3.76e-05	0.000697315
LOC111122705	stimulated by retinoic acid gene 6 protein-like	38.1981	2.77385	1.20411	0.000744324	0.00855902
LOC111134624	uncharacterized LOC111134624	107.856	2.77443	1.33949	0.00111265	0.0119393
LOC111115664	GTPase IMAP family member 4-like	9.19858	2.77582	1.15376	0.000620892	0.00736487
LOC111134406	CD82 antigen-like	353.733	2.77744	0.662169	8.95e-06	0.000203381
LOC111133741	uncharacterized LOC111133741	232.208	2.77782	0.714054	2.38e-05	0.000475292
LOC111134666	ceramide-1-phosphate transfer protein-like	29.0433	2.77881	1.28892	0.000961173	0.0105431
LOC111120898	uncharacterized LOC111120898	23.9275	2.77948	0.736277	3.32e-05	0.000629443
LOC111108135	uncharacterized LOC111108135	25.7298	2.78122	1.55295	0.00176071	0.0173289
LOC111129275	egl nine homolog 3-like	15.1567	2.78186	1.06727	0.000431549	0.00547042
LOC111135056	uncharacterized LOC111135056	79.0791	2.78213	0.695605	1.71e-05	0.000356365
LOC111117481	uncharacterized LOC111117481	40.9605	2.78546	1.38439	0.00122499	0.0128937
LOC111134797	uncharacterized LOC111134797	39.3196	2.78594	0.816714	8.36e-05	0.00135673
LOC111103021	phenylalanine-4-hydroxylase-like	187.822	2.78692	0.466257	1.24e-09	8.59e-08
LOC111119100	uncharacterized LOC111119100	275.947	2.78773	0.517805	3.87e-08	1.77e-06
LOC111136252	calbindin-32-like	30.4786	2.78801	0.830215	9.45e-05	0.00150202
LOC111105732	heat shock 70 kDa protein 12B-like	21.8276	2.78941	1.14739	0.000591837	0.0070809
LOC111120403	uncharacterized LOC111120403	8.05013	2.78958	1.48401	0.00152161	0.015342
LOC111125484	uncharacterized LOC111125484	222.482	2.79047	0.506871	1.97e-08	9.82e-07
LOC111105761	uncharacterized LOC111105761	8.86432	2.79048	1.02495	0.000347447	0.00454425
LOC111102223	complement C1q-like protein 4	5.06574	2.79104	3.46392	0.00123006	0.0129382
LOC111102627	uncharacterized LOC111102627	116.981	2.79148	1.29461	0.000956884	0.0105059
LOC111121586	uncharacterized LOC111121586	49.3024	2.7921	1.10585	0.000499821	0.00617399
LOC111104591	sine oculis-binding protein homolog	28.0167	2.79222	1.3348	0.00106787	0.0115263
LOC111109851	uncharacterized LOC111109851	9.0967	2.79305	1.22059	0.000760879	0.00871976
LOC111105739	uncharacterized LOC111105739	81.6638	2.79364	0.477578	2.68e-09	1.66e-07
LOC111116861	uncharacterized LOC111116861	86.8608	2.79414	1.27291	0.000894266	0.00995259
LOC111121849	dynein intermediate chain 3, ciliary-like	121.927	2.79419	0.624804	3.13e-06	8.24e-05
LOC111128319	uncharacterized LOC111128319	12.5697	2.79508	1.53773	0.00167617	0.0166158
LOC111128242	uncharacterized LOC111128242	17.4581	2.79543	0.746473	3.6e-05	0.000673343
LOC111133318	secreted frizzled-related protein 5-like	419.651	2.79823	0.588132	9.1e-07	2.78e-05
LOC111120032	heparan sulfate glucosamine 3-O-sulfotransferase 6-like	16.044	2.7984	0.8817	0.00014153	0.00211612
LOC111106989	GTPase IMAP family member 7-like	13.9872	2.79861	1.52335	0.00162237	0.0161765
LOC111108840	uncharacterized LOC111108840	90.6662	2.79944	0.582063	7.17e-07	2.29e-05
LOC111133884	uncharacterized LOC111133884	15.6013	2.80027	0.908136	0.000170955	0.00250239
LOC111122258	neurensin-1-like	8.24294	2.8019	2.06557	0.00285778	0.0257252
LOC111124905	arrestin domain-containing protein 4-like	47.1887	2.80242	0.696091	1.56e-05	0.000331957
LOC111134529	transient receptor potential cation channel subfamily M member 8-like	70.9875	2.80362	0.617562	2.36e-06	6.45e-05
LOC111112531	scavenger receptor class F member 1-like	13.8524	2.80584	1.52089	0.00159686	0.0159691
LOC111118806	uncharacterized LOC111118806	86.4845	2.80585	1.0154	0.000320979	0.00424732
LOC111118970	coiled-coil domain-containing protein 78-like	206.834	2.8064	0.680387	1.13e-05	0.000249938
LOC111122837	uncharacterized LOC111122837	144.305	2.80662	0.629015	3.25e-06	8.51e-05
LOC111134843	dynein heavy chain 5, axonemal-like	466.195	2.80711	0.751913	3.71e-05	0.000688995
LOC111128608	uncharacterized LOC111128608	360.221	2.80794	0.68222	1.16e-05	0.00025665
LOC111118673	uncharacterized LOC111118673	27.2161	2.81101	1.29592	0.000930182	0.0102785
LOC111136945	trichohyalin-like	149.835	2.81102	0.540274	1.01e-07	4.25e-06
LOC111106226	heat shock 70 kDa protein 12A-like	46.8339	2.81176	0.95368	0.000224277	0.0031624
LOC111108971	uncharacterized LOC111108971	265.574	2.81233	0.557758	2.31e-07	8.67e-06
LOC111128240	sacsin-like	117.242	2.81286	0.670624	8.88e-06	0.000202264
LOC111111491	alpha-1,3-mannosyl-glycoprotein 4-beta-N-acetylglucosaminyltransferase C-like	22.0756	2.81295	0.892212	0.000147731	0.00219836
LOC111111399	uncharacterized LOC111111399	36.9252	2.81412	1.47338	0.00143278	0.0146062
LOC111114500	receptor-type tyrosine-protein phosphatase epsilon-like	81.5707	2.81578	0.914865	0.000172632	0.00252208
LOC111102457	uncharacterized LOC111102457	48.0913	2.81706	0.605507	1.45e-06	4.21e-05
LOC111133202	uncharacterized LOC111133202	25.101	2.81714	1.08395	0.000434647	0.00549825
LOC111111102	uncharacterized LOC111111102	10.5415	2.81815	1.44349	0.00133488	0.01384
LOC111100563	microtubule-associated protein 9-like	173.032	2.81892	0.634946	3.54e-06	9.17e-05
LOC111112658	uncharacterized LOC111112658	15.4711	2.82057	0.833487	8.87e-05	0.00142234
LOC111125899	uncharacterized LOC111125899	71.3658	2.82401	1.46664	0.00139091	0.0142752
LOC111118026	unconventional myosin-XV-like	269.923	2.82462	0.688392	1.21e-05	0.000264586
LOC111112151	toll-like receptor 4	57.2337	2.82483	0.534717	6.58e-08	2.88e-06
LOC111099463	uncharacterized LOC111099463	95.4062	2.82588	1.14908	0.000558132	0.00674921
LOC111119665	uncharacterized LOC111119665	87.7229	2.82915	1.49767	0.00147151	0.0149312
LOC111109706	homeobox protein engrailed-1-B-like	16.0124	2.8304	1.44769	0.00132173	0.0137364
LOC111138483	synaptotagmin-1-like	48.484	2.83044	1.03761	0.000341636	0.00447402
LOC111119829	vicilin-like seed storage protein At2g18540	32.4094	2.83052	0.70631	1.65e-05	0.000347197
LOC111099780	trichohyalin-like	46.2781	2.83082	1.71291	0.00209563	0.0200173
LOC111103819	afadin-like	566.175	2.83308	0.470177	9.03e-10	6.47e-08
LOC111122912	serine-rich adhesin for platelets-like	8.58273	2.83432	1.97215	0.00264061	0.0240753
LOC111124221	uncharacterized LOC111124221	68.4142	2.8348	0.678223	9.31e-06	0.000210606
LOC111106040	uncharacterized LOC111106040	32.9163	2.83528	0.909998	0.000159186	0.0023493
LOC111105434	spondin-1-like	298.263	2.83567	0.7969	5.83e-05	0.00100551
LOC111100135	uncharacterized LOC111100135	321.787	2.83763	0.872539	0.00011896	0.00182184
LOC111104414	organic cation transporter protein-like	13.6169	2.83877	1.47849	0.00139372	0.0142954
LOC111119610	helicase with zinc finger domain 2-like	36.3653	2.84304	0.655738	5.27e-06	0.000129446
LOC111130008	calcium-binding protein LPS1-alpha-like	37.9652	2.84318	1.21935	0.000695647	0.00808166
LOC111129241	acetylcholine receptor subunit alpha-like	39.352	2.84534	1.00051	0.000273437	0.00371506
LOC111136445	alpha-1A adrenergic receptor-like	35.521	2.84535	0.706714	1.55e-05	0.000329992
LOC111126684	muscarinic acetylcholine receptor gar-3-like	36.666	2.84572	1.35148	0.00102363	0.0111122
LOC111137602	uncharacterized LOC111137602	434.978	2.84673	0.516717	1.88e-08	9.47e-07
LOC111117808	uncharacterized LOC111117808	38.7891	2.84683	1.87931	0.0024399	0.0225461
LOC111103860	uncharacterized LOC111103860	108.616	2.84756	0.609017	1.3e-06	3.81e-05
LOC111106849	heat shock 70 kDa protein 12A-like	72.8772	2.84802	1.47023	0.0013501	0.0139692
LOC111117802	low affinity immunoglobulin epsilon Fc receptor-like	82.8893	2.84936	1.54399	0.00156022	0.0156438
LOC111126254	uncharacterized LOC111126254	17.9463	2.85106	1.20041	0.00064349	0.00758273
LOC111124583	heat shock 70 kDa protein 12A-like	154.883	2.85263	0.810877	6.42e-05	0.00109121
LOC111103149	mucin-3A-like	19.4753	2.85275	1.52032	0.00148383	0.0150313
LOC111114570	uncharacterized LOC111114570	7.2794	2.85302	1.76812	0.00216945	0.020574
LOC111125740	armadillo repeat-containing protein 3-like	159.873	2.85419	0.567564	2.43e-07	9e-06
LOC111133324	uncharacterized LOC111133324	28.624	2.85478	0.79604	5.42e-05	0.00094838
LOC111127153	octopamine receptor-like	55.369	2.85501	0.507341	9.58e-09	5.18e-07
LOC111106353	uncharacterized LOC111106353	35.5282	2.85642	1.18548	0.00060485	0.00720904
LOC111136255	hillarin-like	147.019	2.85756	0.609467	1.22e-06	3.64e-05
LOC111111599	CUGBP Elav-like family member 3-B	70.6227	2.85894	0.696059	1.19e-05	0.000260218
LOC111133801	CD109 antigen-like	272.414	2.86046	0.628904	2.24e-06	6.18e-05
LOC111126378	uncharacterized LOC111126378	86.7645	2.8642	0.734363	2.28e-05	0.000456968
LOC111128974	apoptosis-stimulating of p53 protein 1-like	210.313	2.8658	0.416691	3.25e-12	4.4e-10
LOC111125447	epidermal growth factor receptor-like	24.1668	2.86696	1.52569	0.00146679	0.0149032
LOC111132816	uncharacterized LOC111132816	6.30942	2.86949	1.52064	0.00144687	0.0147156
LOC111110281	cholecystokinin receptor type A-like	17.7083	2.8699	1.55459	0.0015416	0.0155082
LOC111113172	death domain-containing protein 1-like	138.876	2.87093	1.07874	0.000383293	0.0049243
LOC111109581	ankyrin repeat domain-containing protein 50-like	19.2752	2.87099	0.80292	5.55e-05	0.000965934
LOC111124804	MAGUK p55 subfamily member 6-like	162.339	2.87169	0.588063	4.92e-07	1.65e-05
LOC111103121	uncharacterized LOC111103121	93.1641	2.87201	1.01615	0.000281365	0.00381088
LOC111136156	EF-hand calcium-binding domain-containing protein 5-like	321.708	2.8723	0.742502	2.5e-05	0.000492346
LOC111118829	uncharacterized LOC111118829	18.1606	2.87261	1.20275	0.000624881	0.00739492
LOC111127797	N-acetylated-alpha-linked acidic dipeptidase 2-like	58.2209	2.87415	0.661325	5.02e-06	0.000124356
LOC111138274	zinc finger MYND domain-containing protein 12-like	154.791	2.87482	0.562538	1.59e-07	6.22e-06
LOC111136339	uncharacterized LOC111136339	119.287	2.87487	0.9112	0.000145705	0.00217351
LOC111133193	uncharacterized LOC111133193	19.8169	2.8758	1.88087	0.00234078	0.0218854
LOC111124392	uncharacterized LOC111124392	979.89	2.87706	0.695741	1.07e-05	0.000239065
LOC111137740	low-density lipoprotein receptor class A domain-containing protein 3-like	156.4	2.8779	0.580065	3.36e-07	1.19e-05
LOC111118705	netrin-1-like	31.309	2.87819	0.756486	3.01e-05	0.000578419
LOC111135161	uncharacterized LOC111135161	7.77989	2.87895	1.82826	0.00222406	0.0209744
LOC111105552	uncharacterized LOC111105552	77.8423	2.88225	0.760168	3.12e-05	0.000598631
LOC111132201	uncharacterized LOC111132201	27.6235	2.88253	1.06615	0.000353596	0.00460688
LOC111123485	heat shock 70 kDa protein 12A-like	29.7379	2.8845	1.06809	0.000355448	0.00462705
LOC111132110	multidrug resistance-associated protein 1-like	53.0533	2.88489	1.02613	0.000288741	0.00389615
LOC111135021	uncharacterized LOC111135021	43.4596	2.88494	0.914999	0.000146103	0.00217732
LOC111120167	uncharacterized LOC111120167	451.312	2.88697	0.603624	7.86e-07	2.46e-05
LOC111136319	caspase-7-like	112.789	2.88747	0.842297	7.93e-05	0.00130081
LOC111135576	uncharacterized LOC111135576	92.6216	2.88809	0.824271	6.61e-05	0.00111618
LOC111134432	uncharacterized LOC111134432	84.9875	2.8882	0.855406	8.94e-05	0.00143193
LOC111130171	coiled-coil domain-containing protein 170-like	90.3536	2.88831	0.577695	2.77e-07	1.01e-05
LOC111136926	uncharacterized LOC111136926	66.8267	2.88881	0.76831	3.4e-05	0.00064423
LOC111119630	probable 3',5'-cyclic phosphodiesterase pde-5	159.758	2.88897	0.597956	6.25e-07	2.04e-05
LOC111121565	uncharacterized LOC111121565	72.2995	2.89152	0.71099	1.35e-05	0.000290174
LOC111102679	protein starmaker-like	19.6571	2.8918	1.06944	0.000352634	0.00459631
LOC111137068	33 kDa inner dynein arm light chain, axonemal-like	247.261	2.89367	0.416148	1.88e-12	2.79e-10
LOC111124237	protocadherin-9-like	33.6516	2.89947	1.38252	0.00101643	0.0110488
LOC111119481	FMRFamide receptor-like	8.73174	2.90013	1.44102	0.00116701	0.012409
LOC111133125	BTB/POZ domain-containing protein 6-like	11.114	2.90029	1.36633	0.000974161	0.0106665
LOC111137216	ankyrin repeat domain-containing protein 42-like	137.717	2.90217	0.64467	2.68e-06	7.2e-05
LOC111118146	uncharacterized LOC111118146	58.5156	2.90245	0.729162	1.77e-05	0.000367521
LOC111114755	uncharacterized LOC111114755	11.4268	2.90531	1.12623	0.000441097	0.00556828
LOC111104554	uncharacterized LOC111104554	22.6281	2.90589	1.05941	0.000327005	0.00431769
LOC111128994	uncharacterized LOC111128994	168.747	2.90662	0.635607	1.99e-06	5.58e-05
LOC111100170	mucin-5AC-like	14.5571	2.90668	1.37943	0.000996961	0.0108731
LOC111103357	uncharacterized LOC111103357	95.3617	2.90919	1.037	0.000290566	0.00391634
LOC111124935	uncharacterized LOC111124935	183.478	2.9094	0.589847	3.82e-07	1.33e-05
LOC111102747	uncharacterized LOC111102747	36.4973	2.9099	1.57944	0.00151583	0.0152943
LOC111138261	uncharacterized LOC111138261	21.0985	2.9129	0.612338	8.76e-07	2.69e-05
LOC111134343	uncharacterized LOC111134343	40.8255	2.91406	1.07628	0.000348557	0.00455487
LOC111121605	uncharacterized LOC111121605	2128.32	2.9141	0.948125	0.000171369	0.00250725
LOC111135328	uncharacterized LOC111135328	52.7373	2.91533	0.619772	1.11e-06	3.36e-05
LOC111103791	uncharacterized LOC111103791	10.9939	2.91641	1.17318	0.000519853	0.00636977
LOC111109575	MAM and LDL-receptor class A domain-containing protein 1-like	11.7096	2.91712	1.0053	0.000241157	0.00335582
LOC111125330	hemicentin-1-like	395.406	2.91877	0.650913	2.87e-06	7.62e-05
LOC111101751	uncharacterized LOC111101751	203.327	2.92037	0.556339	7.55e-08	3.26e-06
LOC111111860	uncharacterized LOC111111860	38.8813	2.92188	0.773458	3.22e-05	0.000613475
LOC111116778	receptor-type tyrosine-protein phosphatase mu-like	21.0964	2.92222	0.983152	0.00020977	0.00299569
LOC111131799	putative malate dehydrogenase 1B	106.884	2.9223	0.678436	5.73e-06	0.000138348
LOC111121261	uncharacterized LOC111121261	27.6862	2.92246	1.19532	0.00055776	0.00674863
LOC111121574	sodium-coupled monocarboxylate transporter 1-like	63.3468	2.92276	0.533511	2.16e-08	1.06e-06
LOC111121749	uncharacterized LOC111121749	9.94993	2.92342	0.962949	0.000184661	0.00267855
LOC111103588	outer dense fiber protein 3-like	20.7203	2.92436	1.44931	0.00114434	0.0122351
LOC111119615	intraflagellar transport protein 172 homolog	27.8608	2.92667	0.806781	4.81e-05	0.000859359
LOC111125885	axonemal dynein light chain domain-containing protein 1-like	122.359	2.92821	0.434848	8.56e-12	1.03e-09
LOC111124335	uncharacterized LOC111124335	37.3893	2.93192	0.8792	9.75e-05	0.0015412
LOC111100293	organic cation transporter protein-like	199.549	2.9321	1.1697	0.000498819	0.0061641
LOC111119786	synaptotagmin-15-like	31.2741	2.9325	1.33378	0.000847544	0.00950903
LOC111102344	uncharacterized LOC111102344	16.3198	2.93342	0.974695	0.000194308	0.00280247
LOC111121971	uncharacterized LOC111121971	12.1198	2.93609	1.31841	0.000807077	0.00914813
LOC111130380	hillarin-like	64.1919	2.93616	0.792248	3.9e-05	0.000718524
LOC111118800	metabotropic glutamate receptor 7-like	13.1823	2.93671	0.879875	9.68e-05	0.00153296
LOC111125184	protein SPATA45 homolog	6.68098	2.93907	1.26494	0.000684571	0.00799261
LOC111106889	nascent polypeptide-associated complex subunit alpha-like	12.0516	2.94027	1.72584	0.00180804	0.0177032
LOC111126530	galectin-4-like	10.8213	2.94114	1.56388	0.00140517	0.014373
LOC111121673	uncharacterized LOC111121673	13.7764	2.94177	1.28558	0.00072619	0.00839168
LOC111116631	receptor-type tyrosine-protein phosphatase mu-like	165.643	2.94304	1.04326	0.000279932	0.00379484
LOC111131409	sodium/glucose cotransporter 4-like	35.1093	2.94338	1.34176	0.000850952	0.00954025
LOC111119801	carbohydrate sulfotransferase 9-like	48.0241	2.9447	2.24153	0.0023018	0.0215805
LOC111103938	tyrosine-protein phosphatase 10D-like	12.2008	2.94502	1.36026	0.000891788	0.0099359
LOC111113098	dynein heavy chain 6, axonemal-like	327.612	2.9459	0.605226	5.15e-07	1.71e-05
LOC111120033	heparan sulfate glucosamine 3-O-sulfotransferase 6-like	26.5615	2.94622	1.05069	0.000288812	0.00389615
[truncated: 1,627 more rows]

## Sheet: Table S4
Table S2. List of differentially expressed genes between mucosal agranulocytes and mucosal granulocytes
gene_id	product	baseMean	log2FoldChange	lfcSE	pvalue	padj
LOC111125094	uncharacterized LOC111125094	51.7391	-35.3409	4.67783	1.33e-14	8.06e-12
LOC111126052	inhibitor of growth protein 1-like	51.0861	-26.7313	4.73572	7.81e-09	1.95e-06
LOC111137920	uncharacterized LOC111137920	212.359	-3.11834	0.751219	1.76e-08	4.13e-06
LOC111136343	complement C1q-like protein 4	30.6978	-2.59877	0.96444	7.63e-06	0.000785541
LOC111130260	neurogenic locus notch homolog protein 1-like	63.0806	-2.48739	0.769271	3.44e-06	0.000393031
LOC111119571	collagen alpha-1(XXV) chain-like	35.1137	-2.27098	0.935392	3.22e-05	0.00255275
LOC111107973	transient receptor potential cation channel subfamily M member 3-like	45.9155	-2.23075	0.717598	1.06e-05	0.00103181
LOC111126740	influenza virus NS1A-binding protein homolog	54.0707	-2.20557	0.747116	1.62e-05	0.00144895
LOC111135266	uncharacterized LOC111135266	188.987	-2.11392	0.548862	1.74e-06	0.000233594
LOC111109631	uncharacterized LOC111109631	34.5256	-2.07315	0.634739	1.18e-05	0.00110662
LOC111110798	paired box protein Pax-6-like	63.6819	-2.07128	0.767806	3.99e-05	0.00297334
LOC111132190	beta-1,4-N-acetylgalactosaminyltransferase bre-4-like	33.4752	-2.06913	0.712702	2.73e-05	0.00223188
LOC111128994	uncharacterized LOC111128994	168.747	-2.0599	0.649717	1.55e-05	0.00140411
LOC111123137	uncharacterized LOC111123137	96.4097	-2.05325	0.756972	4.11e-05	0.00300336
LOC111137291	interleukin 17-like protein	21.3271	-2.00814	0.827851	7.38e-05	0.00482586
LOC111107738	uncharacterized LOC111107738	30.0852	-1.95517	0.936418	0.000127137	0.0073698
LOC111110390	receptor-type tyrosine-protein phosphatase T-like	33.1526	-1.94269	0.442716	3.54e-07	5.92e-05
LOC111131516	uncharacterized LOC111131516	127.522	-1.90443	0.419513	2.04e-07	3.49e-05
LOC111108163	sodium-dependent proline transporter-like	131.864	-1.90057	0.636529	3.78e-05	0.00286105
LOC111133486	uncharacterized LOC111133486	37.8033	-1.89053	0.58334	2.14e-05	0.00183591
LOC111134876	uncharacterized LOC111134876	580.81	-1.88537	0.687546	6.41e-05	0.00435167
LOC111108169	uncharacterized LOC111108169	83.1811	-1.8852	0.471269	2.03e-06	0.000260709
LOC111137643	uncharacterized LOC111137643	56.2521	-1.88174	1.28157	0.000190992	0.00985219
LOC111120131	GRB2-associated and regulator of MAPK protein-like	37.2221	-1.87712	0.552236	1.47e-05	0.0013367
LOC111122706	glycine receptor subunit alpha-2-like	101.394	-1.87244	0.790989	0.000121264	0.00712801
LOC111134877	uncharacterized LOC111134877	276.245	-1.86894	0.46601	2.05e-06	0.000261907
LOC111134319	T-box transcription factor TBX2-like	86.4543	-1.85267	0.654931	5.97e-05	0.00413518
LOC111135141	GTP-binding protein YPTM2-like	349.016	-1.85044	0.614281	4.11e-05	0.00300336
LOC111133947	uncharacterized LOC111133947	348.829	-1.84584	0.591303	3.25e-05	0.00255275
LOC111128727	uncharacterized LOC111128727	168.111	-1.8384	0.467611	3.01e-06	0.000350787
LOC111119122	uncharacterized LOC111119122	213.406	-1.83791	0.631561	5.29e-05	0.00371163
LOC111099771	probable 3',5'-cyclic phosphodiesterase pde-5	235.257	-1.8237	0.570406	2.88e-05	0.00232902
LOC111119632	trichohyalin-like	153.641	-1.81814	0.810398	0.000167578	0.00906253
LOC111106741	uncharacterized LOC111106741	182.192	-1.81052	0.45689	2.92e-06	0.000343257
LOC111121342	uncharacterized LOC111121342	356.377	-1.80537	0.757039	0.000144693	0.00808133
LOC111115984	methylmalonic aciduria and homocystinuria type C protein homolog	377.98	-1.80208	0.865484	0.000209648	0.0106471
LOC111111226	claudin-1-like	159.976	-1.79531	0.811087	0.000186269	0.00969571
LOC111118245	noggin-2-like	30.8233	-1.79386	0.770928	0.000162161	0.00892719
LOC111120381	uncharacterized LOC111120381	76.0485	-1.79285	0.882517	0.000226029	0.011158
LOC111138032	alpha-1,3-mannosyl-glycoprotein 4-beta-N-acetylglucosaminyltransferase C-like	162.401	-1.79172	0.722551	0.000130805	0.00750884
LOC111129539	von Willebrand factor D and EGF domain-containing protein-like	1467.56	-1.79131	0.712914	0.000124366	0.00726419
LOC111101607	uncharacterized LOC111101607	65.0968	-1.78757	0.650374	8.35e-05	0.00535645
LOC111106597	uncharacterized LOC111106597	45.1936	-1.76605	0.933752	0.000273127	0.0127952
LOC111136490	cell wall protein DAN4-like	122.44	-1.75856	0.60992	6.95e-05	0.0046359
LOC111129489	uncharacterized LOC111129489	42.286	-1.75526	0.896385	0.000270902	0.0127169
LOC111125187	tryptophan 2,3-dioxygenase-like	1991.36	-1.74052	0.479005	1.08e-05	0.00103561
LOC111118469	uncharacterized LOC111118469	153.095	-1.73811	0.902572	0.000293387	0.0135507
LOC111122955	uncharacterized LOC111122955	122.334	-1.73109	0.553547	4.38e-05	0.0031794
LOC111126347	LIM homeobox transcription factor 1-beta-like	136.177	-1.73041	0.653364	0.000117255	0.00699112
LOC111130484	ETS homologous factor-like	708.431	-1.72502	0.694466	0.000156962	0.00871136
LOC111101040	uncharacterized LOC111101040	47.5031	-1.72353	0.725105	0.000185569	0.00968121
LOC111112877	uncharacterized LOC111112877	30.6591	-1.72246	0.811702	0.000258358	0.0122533
LOC111103879	xaa-Pro aminopeptidase 1-like	106.104	-1.7217	0.511048	2.45e-05	0.00202628
LOC111124838	C2 domain-containing protein 3-like	163.405	-1.72066	0.428171	3.08e-06	0.000354724
LOC111111948	receptor-type tyrosine-protein phosphatase T-like	34.1491	-1.70817	0.649561	0.000128713	0.00742363
LOC111123600	uncharacterized LOC111123600	89.3167	-1.69958	0.529903	3.92e-05	0.00294512
LOC111099749	uncharacterized LOC111099749	136.259	-1.69823	0.855234	0.000318768	0.0144073
LOC111134277	uncharacterized LOC111134277	134.779	-1.6936	0.53656	4.51e-05	0.00325232
LOC111116254	ultraviolet-sensitive opsin-like	22.0244	-1.69261	0.757794	0.000247179	0.0118455
LOC111132299	protein starmaker-like	80.5693	-1.68869	0.674366	0.000167923	0.00906253
LOC111107596	short-chain collagen C4-like	151.156	-1.67202	0.787144	0.000300346	0.0137339
LOC111106910	uncharacterized LOC111106910	72.1848	-1.67075	0.454833	1.16e-05	0.00109563
LOC111131684	toll-like receptor 2	20.2372	-1.66836	0.938916	0.000402877	0.0169891
LOC111129218	radial spoke head protein 4 homolog A-like	464.853	-1.66751	0.5086	3.56e-05	0.00275533
LOC111137702	filamin-C-like	373.28	-1.66664	0.54932	6.4e-05	0.00435167
LOC111120808	cilia- and flagella-associated protein 52-like	410.579	-1.6664	0.627326	0.000137115	0.00779081
LOC111108822	uncharacterized LOC111108822	41.4754	-1.66148	0.963022	0.000419583	0.017542
LOC111103967	four-jointed box protein 1-like	227.621	-1.65403	0.854031	0.000382723	0.0163602
LOC111129936	radial spoke head protein 9 homolog	212.036	-1.65386	0.610087	0.000128127	0.00740843
LOC111099642	uncharacterized LOC111099642	754.42	-1.64847	0.494388	3.24e-05	0.00255275
LOC111130469	papilin-like	225.894	-1.64382	0.607171	0.000132343	0.00757587
LOC111128488	phthioceranic/hydroxyphthioceranic acid synthase-like	1645.43	-1.64227	0.487898	3.03e-05	0.00242175
LOC111104086	xaa-Pro aminopeptidase 1-like	136.12	-1.64127	0.41348	4.6e-06	0.000507567
LOC111112640	excitatory amino acid transporter 3-like	775.501	-1.63898	0.590909	0.000118069	0.00702144
LOC111109401	uncharacterized LOC111109401	192.641	-1.63256	0.500251	4.05e-05	0.00300336
LOC111104697	uncharacterized LOC111104697	68.9036	-1.63095	0.975844	0.000472356	0.0190561
LOC111131694	ribonuclease Oy-like	1490.45	-1.6301	0.464788	2.11e-05	0.00182419
LOC111128640	potassium channel subfamily K member 2-like	32.4123	-1.62907	0.606347	0.000142793	0.00803386
LOC111119255	glutamine-rich protein 2-like	683.494	-1.62808	0.527916	6.3e-05	0.00431529
LOC111133891	MORN repeat-containing protein 1-like	168.774	-1.61362	0.421463	8.1e-06	0.000822964
LOC111106971	uncharacterized LOC111106971	28.8805	-1.61048	0.700736	0.000285206	0.0132485
LOC111133628	uncharacterized LOC111133628	328.746	-1.60717	0.443163	1.57e-05	0.00141734
LOC111118317	protein draper-like	917.092	-1.60443	0.407916	5.78e-06	0.00062584
LOC111106510	uncharacterized LOC111106510	212.04	-1.59983	0.572429	0.000124888	0.00727616
LOC111105862	uncharacterized LOC111105862	159.941	-1.59955	0.525074	7.35e-05	0.00482586
LOC111108741	meiosis expressed gene 1 protein homolog	53.5491	-1.59908	0.765723	0.000388519	0.016515
LOC111124989	sodium- and chloride-dependent glycine transporter 1-like	760.854	-1.59889	0.720509	0.000329105	0.0146124
LOC111107549	receptor-type tyrosine-protein phosphatase T-like	172.315	-1.59275	0.404202	5.81e-06	0.000626116
LOC111106569	uncharacterized LOC111106569	147.764	-1.59215	0.495801	5.09e-05	0.00359194
LOC111118171	uncharacterized LOC111118171	48.4131	-1.58617	0.729061	0.000361435	0.0156542
LOC111105482	uncharacterized LOC111105482	96.7666	-1.58136	0.884434	0.000538906	0.0203464
LOC111125816	uncharacterized LOC111125816	183.769	-1.57957	0.432278	1.55e-05	0.00140411
LOC111123922	monocarboxylate transporter 12-like	107.684	-1.57726	0.519789	7.97e-05	0.0051558
LOC111134822	septin-2-like	648.317	-1.5752	0.553705	0.000119941	0.00710133
LOC111129447	calmodulin-like	191.974	-1.57237	0.580034	0.000157112	0.00871136
LOC111123992	furin-like protease kpc-1	199.127	-1.57079	0.739511	0.000403357	0.0169891
LOC111129347	uncharacterized LOC111129347	436.404	-1.57024	0.37055	2e-06	0.00025802
LOC111127856	CB1 cannabinoid receptor-interacting protein 1-like	33.2046	-1.57011	0.791131	0.00047492	0.0190597
LOC111134321	coiled-coil domain-containing protein 63-like	280.041	-1.56582	0.466777	3.77e-05	0.00286105
LOC111120514	uncharacterized LOC111120514	39.4499	-1.56565	0.593272	0.000182569	0.00956822
LOC111136389	amyloid beta A4 protein-like	315.083	-1.56553	0.690952	0.000337529	0.0148999
LOC111104786	histidine-rich glycoprotein-like	40.1352	-1.56401	0.611118	0.000211475	0.010669
LOC111115189	uncharacterized LOC111115189	75.9959	-1.56392	0.413225	1.07e-05	0.00103181
LOC111123324	tetraspanin-18-like	23.1935	-1.56028	0.975261	0.000612696	0.0222187
LOC111127178	zinc metalloproteinase nas-38-like	207.583	-1.55811	0.675676	0.000324374	0.0144583
LOC111129969	uncharacterized LOC111129969	571.799	-1.5521	0.370794	2.58e-06	0.000311792
LOC111108677	uncharacterized LOC111108677	268.253	-1.5478	0.663471	0.000319861	0.0144073
LOC111105467	uncharacterized LOC111105467	252.177	-1.54299	0.562439	0.000158346	0.00875866
LOC111135745	uncharacterized LOC111135745	48.9126	-1.54224	0.7583	0.000488234	0.0193939
LOC111126238	neuronal acetylcholine receptor subunit alpha-6-like	63.69	-1.54205	0.785046	0.000527529	0.0202422
LOC111127265	uncharacterized LOC111127265	55.6888	-1.541	0.594351	0.000210776	0.0106572
LOC111123734	uncharacterized LOC111123734	209.522	-1.53941	0.486253	6.43e-05	0.00435167
LOC111124301	uncharacterized LOC111124301	234.261	-1.5391	0.583369	0.000194901	0.0100313
LOC111131150	uncharacterized LOC111131150	60.6762	-1.53466	0.779967	0.000537345	0.0203464
LOC111101915	uncharacterized LOC111101915	59.0443	-1.53456	0.60695	0.00023991	0.0116184
LOC111134766	tripartite motif-containing protein 3-like	80.7935	-1.52869	0.499572	8.42e-05	0.00538607
LOC111124887	armadillo repeat-containing protein 4-like	350.109	-1.52796	0.623815	0.000278918	0.0130398
LOC111117330	protein couch potato-like	60.848	-1.52567	0.706458	0.000436023	0.0180993
LOC111101773	leucine-rich repeat-containing protein 40-like	126.336	-1.52522	0.762498	0.000532897	0.0202527
LOC111116467	UPF0748 protein YngK-like	182.554	-1.52501	0.452395	3.97e-05	0.002966
LOC111132265	uncharacterized LOC111132265	60.8802	-1.52047	0.703787	0.000441684	0.0182682
LOC111122972	uncharacterized LOC111122972	110.087	-1.51527	0.347704	1.41e-06	0.000193182
LOC111131378	uncharacterized LOC111131378	19.6578	-1.51432	0.763073	0.000559818	0.0207603
LOC111129405	homeobox protein six1-like	105.552	-1.51124	0.6032	0.000264084	0.0124991
LOC111110507	protein shisa-5-like	338.99	-1.51052	0.468715	5.98e-05	0.00413518
LOC111137232	uncharacterized LOC111137232	258.715	-1.50284	0.582185	0.00023551	0.0114956
LOC111107053	uncharacterized LOC111107053	25.0577	-1.5024	1.02145	0.000737854	0.0252045
LOC111107974	uncharacterized LOC111107974	38.3203	-1.50144	0.821272	0.000678596	0.0237819
LOC111135992	protein unc-93 homolog A-like	61.4339	-1.50083	0.725112	0.000525034	0.0202098
LOC111130259	homeobox protein SIX4-like	513.99	-1.50076	0.559885	0.000197026	0.0100954
LOC111127285	uncharacterized LOC111127285	62.9575	-1.49854	0.774593	0.00061888	0.0224075
LOC111126290	uncharacterized LOC111126290	107.712	-1.49623	0.985945	0.00076971	0.0256459
LOC111120823	internalin-I-like	40.207	-1.48843	0.712698	0.00053011	0.0202422
LOC111134029	uncharacterized LOC111134029	297.668	-1.48724	0.469062	7.14e-05	0.00473799
LOC111129086	protein toll-like	308.299	-1.48657	0.410903	2.16e-05	0.00184495
LOC111136776	hydrocephalus-inducing protein homolog	912.824	-1.48294	0.518802	0.000144227	0.00808133
LOC111110035	uncharacterized LOC111110035	20.816	-1.48267	0.886585	0.000796891	0.0262448
LOC111120020	uncharacterized LOC111120020	85.5465	-1.48258	0.375353	7.42e-06	0.000770768
LOC111121176	uncharacterized LOC111121176	28.2285	-1.48072	0.708844	0.000540872	0.0203871
LOC111105552	uncharacterized LOC111105552	77.8423	-1.47777	0.81664	0.000741919	0.0252386
LOC111131678	uncharacterized LOC111131678	197.912	-1.47728	0.713355	0.000558959	0.0207603
LOC111133738	uncharacterized LOC111133738	60.3793	-1.47703	1.14998	0.000683038	0.0239011
LOC111101608	uncharacterized LOC111101608	36.4801	-1.47538	1.06773	0.000770667	0.0256459
LOC111134864	tektin-3-like	172.163	-1.47428	0.590168	0.000291756	0.0135025
LOC111111128	receptor-type tyrosine-protein phosphatase alpha-like	132.525	-1.47351	0.526055	0.000165483	0.00901766
LOC111121574	sodium-coupled monocarboxylate transporter 1-like	63.3468	-1.47264	0.550758	0.000212603	0.0106859
LOC111128416	uncharacterized LOC111128416	576.157	-1.46976	0.629809	0.000388254	0.016515
LOC111132102	orexin receptor type 2-like	431.976	-1.46541	0.744004	0.000654561	0.0232233
LOC111124948	uncharacterized LOC111124948	30.6562	-1.46419	0.664579	0.000481105	0.01924
LOC111118797	tektin-2-like	196.131	-1.45445	0.48309	0.000110696	0.00665191
LOC111130947	uncharacterized LOC111130947	20.6284	-1.45291	0.77724	0.000756974	0.0254488
LOC111122159	cadherin-23-like	253.986	-1.45266	0.458992	7.8e-05	0.00507017
LOC111127234	calpain-2 catalytic subunit-like	81.8662	-1.45114	0.551096	0.000240711	0.0116327
LOC111113296	reversion-inducing cysteine-rich protein with Kazal motifs-like	235.274	-1.44819	0.585273	0.000322782	0.0144153
LOC111136881	cytochrome b5 domain-containing protein 1-like	82.726	-1.44662	0.466974	9.24e-05	0.00574795
LOC111122559	protein FAM47A-like	130.265	-1.44569	0.714483	0.000646883	0.023022
LOC111107757	neuroglian-like	360.787	-1.44504	0.649787	0.000489178	0.0193939
LOC111100025	A disintegrin and metalloproteinase with thrombospondin motifs 18-like	27.4538	-1.44441	0.821063	0.000857382	0.0276034
LOC111110019	uncharacterized LOC111110019	71.945	-1.44263	0.710109	0.00064542	0.0230056
LOC111103371	fibropellin-1-like	160.866	-1.43912	0.417721	3.93e-05	0.00294512
LOC111120974	serine/threonine-protein kinase ICK-like	64.4327	-1.43755	0.438133	6.05e-05	0.00417343
LOC111105898	sodium-dependent proline transporter-like	112.817	-1.43646	0.745295	0.000745447	0.0252386
LOC111114657	uncharacterized LOC111114657	302.746	-1.43509	0.588836	0.000354569	0.0154362
LOC111104855	heat shock 70 kDa protein 12A-like	55.0275	-1.43481	0.39441	2.28e-05	0.0019336
LOC111124935	uncharacterized LOC111124935	183.478	-1.4327	0.645029	0.000506227	0.0197626
LOC111123432	uncharacterized LOC111123432	80.7629	-1.43223	0.571024	0.000315209	0.014328
LOC111136653	mucin-2-like	1431.94	-1.4321	0.678464	0.000595992	0.0218211
LOC111136445	alpha-1A adrenergic receptor-like	35.521	-1.42989	0.746107	0.000768785	0.0256459
LOC111103189	toll-like receptor 3	178.949	-1.42664	0.505236	0.000174633	0.0092564
LOC111118129	tctex1 domain-containing protein 1-like	84.5684	-1.42663	0.673902	0.000599058	0.0218971
LOC111138405	uncharacterized LOC111138405	341.232	-1.4255	0.734754	0.0007572	0.0254488
LOC111138027	septin-2-like	887.103	-1.42379	0.535609	0.000243515	0.0116955
LOC111134678	inversin-like	98.1504	-1.42355	0.725061	0.000740259	0.0252386
LOC111106606	uncharacterized LOC111106606	470.663	-1.42183	0.503058	0.000175415	0.0092564
LOC111119305	uncharacterized LOC111119305	176.29	-1.42114	0.687951	0.000652371	0.0231814
LOC111102536	uncharacterized LOC111102536	47.6247	-1.42107	0.76431	0.000839133	0.0272912
LOC111105266	multiple epidermal growth factor-like domains protein 11	37.6394	-1.41931	0.677881	0.000630542	0.022739
LOC111129939	uncharacterized LOC111129939	306.694	-1.41658	0.259999	8.66e-09	2.14e-06
LOC111102294	uncharacterized LOC111102294	261.955	-1.41646	0.574984	0.000353105	0.0154097
LOC111113100	carcinoembryonic antigen-related cell adhesion molecule 2-like	51.7702	-1.41567	0.588592	0.000391178	0.0165673
LOC111127914	nuclear receptor subfamily 2 group F member 1-A-like	804.744	-1.41523	0.601069	0.000426386	0.0177635
LOC111137932	uncharacterized LOC111137932	99.3148	-1.4144	0.769161	0.000873702	0.0278814
LOC111135433	RNA-binding protein Musashi homolog Rbp6-like	648.706	-1.41276	0.482561	0.00014454	0.00808133
LOC111109654	uncharacterized LOC111109654	21.584	-1.41271	1.09105	0.000905768	0.0285282
LOC111132080	protein FAM43A-like	470.924	-1.41258	0.544647	0.000281617	0.0131393
LOC111129311	ropporin-1-like protein	192.931	-1.41249	0.495192	0.000169457	0.0091098
LOC111121822	spermatogenesis-associated protein 6-like	200.367	-1.41032	0.633398	0.000529615	0.0202422
LOC111120513	rab11 family-interacting protein 4B-like	105.861	-1.40956	0.731775	0.000804174	0.0263711
LOC111102741	uncharacterized LOC111102741	132.945	-1.40704	0.631243	0.000531739	0.0202422
LOC111135168	forkhead-associated domain-containing protein 1-like	218.84	-1.40533	0.578012	0.000382663	0.0163602
LOC111110652	uncharacterized LOC111110652	109.475	-1.40478	0.596297	0.000435591	0.0180993
LOC111106764	uncharacterized LOC111106764	58.0467	-1.40295	0.601686	0.000455275	0.018629
LOC111112993	tubulin alpha-1A chain	7090.55	-1.4017	0.572555	0.000374574	0.016132
LOC111125219	low-density lipoprotein receptor-related protein 4-like	248.843	-1.40014	0.772583	0.000935409	0.0291348
LOC111108486	uncharacterized LOC111108486	576.822	-1.39931	0.4372	7.97e-05	0.0051558
LOC111135055	collagen alpha-4(VI) chain-like	203.662	-1.39844	0.799781	0.000997081	0.0304116
LOC111127150	uncharacterized threonine-rich GPI-anchored glycoprotein PJ4664.02-like	327.954	-1.39609	0.715888	0.0008101	0.0264898
LOC111123790	transient receptor potential cation channel subfamily V member 5-like	207.55	-1.3946	0.509939	0.0002229	0.0110511
LOC111128315	dual oxidase 2-like	596.149	-1.3935	0.804543	0.00102629	0.0309034
LOC111138496	uncharacterized LOC111138496	22.9576	-1.39332	0.892124	0.00112746	0.0329165
LOC111135484	uncharacterized LOC111135484	586.103	-1.39297	0.747979	0.000905993	0.0285282
LOC111125925	multiple epidermal growth factor-like domains protein 11	29.7667	-1.39209	0.671997	0.000696431	0.0242588
LOC111120767	uncharacterized LOC111120767	745.312	-1.39194	0.356123	1.05e-05	0.0010299
LOC111127562	inositol oxygenase-like	113.805	-1.39111	0.493371	0.000189238	0.00982796
LOC111121754	RNA-binding protein 12B-like	567.666	-1.38974	0.679914	0.000728005	0.025017
LOC111132252	uncharacterized LOC111132252	39.801	-1.38892	1.11449	0.000933138	0.0291348
LOC111106658	uncharacterized LOC111106658	227.121	-1.38691	0.523399	0.000267109	0.0126162
LOC111131841	uncharacterized LOC111131841	66.0633	-1.3839	0.687113	0.000769602	0.0256459
LOC111122393	uncharacterized LOC111122393	362.431	-1.38379	0.794487	0.0010486	0.0313011
LOC111106646	uncharacterized protein C3orf84-like	59.8751	-1.38146	0.433441	8.52e-05	0.00543546
LOC111119280	coiled-coil domain-containing protein 40-like	203.348	-1.37853	0.538309	0.000321148	0.0144073
LOC111126245	low-density lipoprotein receptor-related protein 4-like	155.949	-1.37614	0.577752	0.00044386	0.0183252
LOC111118174	receptor-type tyrosine-protein phosphatase kappa-like	1074.32	-1.37529	0.395646	4.1e-05	0.00300336
LOC111111222	calcium and integrin-binding protein 1-like	39.5031	-1.3728	0.815137	0.0011359	0.0330895
LOC111118737	uncharacterized LOC111118737	88.2234	-1.3726	0.673825	0.000767219	0.0256459
LOC111100966	uncharacterized LOC111100966	32.83	-1.37163	1.1577	0.000902574	0.0284987
LOC111134101	uncharacterized LOC111134101	32.3819	-1.37078	0.635076	0.000645298	0.0230056
LOC111110788	solute carrier family 28 member 3-like	93.7971	-1.37078	0.650734	0.000697546	0.0242609
LOC111108840	uncharacterized LOC111108840	90.6662	-1.36813	0.632188	0.000643684	0.0230056
LOC111121063	receptor-type tyrosine-protein phosphatase kappa-like	1134.13	-1.36811	0.384812	3.33e-05	0.0026029
LOC111108443	fibrillin-1-like	1002.08	-1.36533	0.471943	0.00017067	0.00913222
LOC111119668	kinesin-like protein KIF19	284.504	-1.36271	0.688433	0.000850776	0.0275535
LOC111105902	formyl peptide receptor-related sequence 4-like	325.968	-1.36224	0.427349	8.83e-05	0.00555144
LOC111113449	uncharacterized LOC111113449	185.117	-1.36164	0.488019	0.000212787	0.0106859
LOC111134755	uncharacterized LOC111134755	421.886	-1.36156	0.615253	0.000605448	0.0220255
LOC111118172	receptor-type tyrosine-protein phosphatase delta-like	262.451	-1.36048	0.527111	0.000320775	0.0144073
LOC111106474	uncharacterized LOC111106474	197.565	-1.36047	0.67123	0.000801891	0.0263339
LOC111120093	UPF0602 protein C4orf47 homolog	124.962	-1.36038	0.711631	0.000934183	0.0291348
LOC111107064	tyrosine-protein phosphatase non-receptor type 13-like	266.14	-1.35818	0.503465	0.000257655	0.0122453
LOC111134907	deoxynucleoside triphosphate triphosphohydrolase SAMHD1-like	735.856	-1.35732	0.470302	0.000175813	0.0092564
LOC111135064	EF-hand domain-containing family member C2-like	518.177	-1.35577	0.700483	0.000917365	0.0287287
LOC111119464	proline-rich transmembrane protein 1-like	50.6491	-1.35511	0.880838	0.00129754	0.0360594
LOC111135653	uncharacterized LOC111135653	334.974	-1.35329	0.583503	0.000518329	0.0200391
LOC111127873	uncharacterized LOC111127873	70.6747	-1.35283	1.03378	0.00119304	0.0340625
LOC111135960	uncharacterized LOC111135960	176.471	-1.3521	0.937727	0.00131357	0.0363291
LOC111119375	extracellular signal-regulated kinase 2-like	270.355	-1.35075	0.423079	8.91e-05	0.00557055
LOC111105725	coadhesin-like	314.172	-1.34961	0.517661	0.000311952	0.0142081
LOC111119416	uncharacterized LOC111119416	178.95	-1.34655	0.522125	0.000330933	0.0146474
LOC111126034	uncharacterized LOC111126034	82.3179	-1.34488	0.554297	0.000438592	0.0181731
LOC111119757	uncharacterized LOC111119757	119.529	-1.34446	0.41905	8.67e-05	0.00546917
LOC111101505	cadherin EGF LAG seven-pass G-type receptor 1-like	221.406	-1.34284	0.686207	0.000921818	0.0288288
LOC111122937	lysosomal thioesterase PPT2-like	447.707	-1.33998	0.665946	0.000860573	0.0276286
LOC111117733	disintegrin and metalloproteinase domain-containing protein 10-like	100.074	-1.33914	0.759206	0.00117119	0.0336901
LOC111134632	hemicentin-1-like	475.912	-1.33563	0.357572	2.07e-05	0.00179959
LOC111127515	heat shock 70 kDa protein 12A-like	63.4355	-1.33368	0.367484	2.86e-05	0.00232367
LOC111136435	uncharacterized LOC111136435	55.8047	-1.33343	0.585096	0.000578281	0.0213073
LOC111129872	uncharacterized LOC111129872	221.069	-1.33229	0.750121	0.00117906	0.0338058
LOC111137107	uncharacterized LOC111137107	87.4164	-1.332	0.411151	8.21e-05	0.00529551
LOC111107734	uncharacterized LOC111107734	53.1074	-1.33156	0.624425	0.000734684	0.0251336
LOC111112111	uncharacterized LOC111112111	50.2559	-1.32938	0.55798	0.000488752	0.0193939
LOC111118190	alpha-2 adrenergic receptor-like	879.906	-1.32666	0.359322	2.4e-05	0.00200583
LOC111137098	uncharacterized LOC111137098	53.7265	-1.32565	0.933041	0.001447	0.0387132
LOC111118175	tyrosine-protein phosphatase non-receptor type 7-like	195.925	-1.322	0.627893	0.000782479	0.0259189
LOC111134839	ankycorbin-like	126.072	-1.32164	0.333375	1e-05	0.000986131
LOC111135642	zinc finger protein 83-like	626.971	-1.32114	0.582704	0.000605103	0.0220255
LOC111129371	dynein regulatory complex subunit 7-like	210.639	-1.31619	0.450205	0.000174735	0.0092564
LOC111106443	protein shisa-5-like	315.428	-1.31496	0.791343	0.00138181	0.0375378
LOC111122805	kinesin-like protein KIF9	97.7347	-1.31411	0.562908	0.000547751	0.0204946
LOC111106384	uncharacterized LOC111106384	92.3832	-1.31405	0.560593	0.00053887	0.0203464
LOC111114968	uncharacterized LOC111114968	88.6944	-1.31354	0.541763	0.000468173	0.0189206
LOC111129464	spermatogenesis-associated protein 17-like	109.099	-1.30978	0.472785	0.000243539	0.0116955
LOC111113554	uncharacterized LOC111113554	74.9427	-1.30975	0.486749	0.00028569	0.0132485
LOC111119080	uncharacterized LOC111119080	63.2049	-1.30652	0.499042	0.000331169	0.0146474
LOC111112655	myosin-3-like	281.651	-1.30582	0.704528	0.00115783	0.0334736
LOC111100606	uncharacterized LOC111100606	627.753	-1.30479	0.505082	0.000355057	0.0154362
LOC111133870	tripartite motif-containing protein 2-like	20.9212	-1.30461	0.76634	0.00137422	0.037376
LOC111127806	uncharacterized LOC111127806	892.131	-1.30287	0.428074	0.000137085	0.00779081
LOC111114458	uncharacterized LOC111114458	79.1998	-1.30048	0.734165	0.00129423	0.0360111
LOC111108971	uncharacterized LOC111108971	265.574	-1.29866	0.622967	0.000851033	0.0275535
LOC111121557	uncharacterized LOC111121557	21.4512	-1.29681	0.963599	0.00156719	0.0406957
LOC111120729	tektin-3-like	502.459	-1.2958	0.619582	0.000847556	0.0275186
LOC111135860	dopamine receptor 1-like	489.595	-1.29563	0.602343	0.000772002	0.0256459
LOC111125885	axonemal dynein light chain domain-containing protein 1-like	122.359	-1.29557	0.43714	0.000165779	0.00901766
LOC111120366	uncharacterized LOC111120366	70.8892	-1.29526	0.780546	0.00146891	0.0391625
LOC111129374	coiled-coil domain-containing protein 170-like	245.326	-1.29431	0.488747	0.000319232	0.0144073
LOC111138477	uncharacterized LOC111138477	447.001	-1.29323	0.456665	0.000220689	0.0109652
LOC111121006	calmodulin-4-like	213.699	-1.29165	0.503011	0.000374435	0.016132
LOC111101365	SH3 domain-binding protein 2-like	297.083	-1.28846	0.656424	0.00104345	0.0312186
LOC111100589	cilia- and flagella-associated protein 58-like	623.584	-1.28781	0.452413	0.000215974	0.0107776
LOC111103512	uncharacterized LOC111103512	395.63	-1.28436	0.711894	0.00130053	0.0360987
LOC111102585	homeobox protein Hox-A9-like	29.0069	-1.28425	0.931157	0.00167858	0.0426466
LOC111130047	cilia- and flagella-associated protein 53-like	174.968	-1.28364	0.630353	0.000947037	0.029392
LOC111130384	zwei Ig domain protein zig-8-like	58.9006	-1.28239	0.615558	0.000883711	0.0281353
LOC111133478	uncharacterized LOC111133478	461.457	-1.28113	0.636042	0.000984539	0.030214
LOC111129382	double zinc ribbon and ankyrin repeat-containing protein 1-like	216.288	-1.27453	0.415488	0.00013587	0.00775844
LOC111110649	serine/threonine-protein phosphatase 6 regulatory ankyrin repeat subunit C-like	221.735	-1.27393	0.576549	0.000733643	0.0251336
LOC111120832	uncharacterized LOC111120832	57.9454	-1.27009	0.428716	0.000173174	0.0092447
LOC111099165	myosin-IIIa-like	131.679	-1.2683	0.778671	0.00163422	0.0419614
LOC111119104	uncharacterized LOC111119104	221.382	-1.26632	0.728651	0.00147389	0.0392496
LOC111126110	uncharacterized LOC111126110	68.9355	-1.26605	0.860391	0.0018043	0.0442497
LOC111101432	uncharacterized LOC111101432	60.0649	-1.26435	0.847661	0.00180373	0.0442497
LOC111134394	protein tiptop-like	795.454	-1.26222	0.313727	9.08e-06	0.000906466
LOC111137068	33 kDa inner dynein arm light chain, axonemal-like	247.261	-1.26189	0.438444	0.00021061	0.0106572
LOC111135443	leucine-rich repeat-containing protein 43-like	178.003	-1.25957	0.289876	2.69e-06	0.000320426
LOC111124119	protein pygopus-like	208.338	-1.25954	0.528241	0.000556648	0.0207433
LOC111135780	uncharacterized LOC111135780	305.913	-1.25952	0.596401	0.000886468	0.0281557
LOC111123960	stress protein DDR48-like	324.991	-1.25949	0.562904	0.000720053	0.0248181
LOC111122331	uncharacterized protein C8orf74 homolog	39.7255	-1.25664	0.774654	0.00170142	0.0429188
LOC111126105	toll-like receptor 3	847.446	-1.25604	0.270016	7.27e-07	0.000107707
LOC111114430	homeobox protein Hox-B7-like	30.5794	-1.25555	0.723818	0.00152264	0.0401546
LOC111128252	activated RNA polymerase II transcriptional coactivator p15-like	126.915	-1.25442	0.908198	0.00188732	0.0456999
LOC111114844	multiple epidermal growth factor-like domains protein 10	74.9925	-1.25388	0.603562	0.000947509	0.029392
LOC111133539	uncharacterized LOC111133539	47.8398	-1.25361	0.765181	0.00169195	0.0428604
LOC111127797	N-acetylated-alpha-linked acidic dipeptidase 2-like	58.2209	-1.25328	0.72055	0.00152362	0.0401546
LOC111130066	uncharacterized LOC111130066	326.85	-1.25296	0.862391	0.00189755	0.0457374
LOC111121608	zinc finger protein Noc-like	176	-1.25255	0.743402	0.00162093	0.0417134
LOC111127659	transmembrane protein 232-like	115.802	-1.25214	0.44218	0.000235872	0.0114956
LOC111108888	transient receptor potential cation channel subfamily M member 4-like	155.916	-1.25204	1.04691	0.00158655	0.0411052
LOC111102293	uncharacterized LOC111102293	454.065	-1.24857	0.459102	0.000298875	0.0137214
LOC111105192	uncharacterized LOC111105192	70.3256	-1.24781	0.685883	0.0013999	0.0378055
LOC111101703	uncharacterized LOC111101703	120.517	-1.24733	0.561932	0.000759675	0.0254947
LOC111121323	uncharacterized LOC111121323	228.207	-1.24643	0.63423	0.00114427	0.0332912
LOC111136876	uncharacterized LOC111136876	236.188	-1.24427	0.640582	0.00118933	0.0339989
LOC111136705	uncharacterized LOC111136705	30.0777	-1.24418	0.541433	0.0006675	0.0234521
LOC111136177	protein SPEC3-like	455.255	-1.24269	0.784137	0.00183011	0.0445967
LOC111107863	neuroglian-like	199.203	-1.24052	0.692915	0.00147972	0.0393137
LOC111107222	uncharacterized LOC111107222	179.427	-1.24052	0.757771	0.00175901	0.0436559
LOC111136352	neuropilin and tolloid-like protein 1	139.829	-1.23923	0.413529	0.000168183	0.00906253
LOC111124412	uncharacterized LOC111124412	1560.46	-1.23908	0.389933	0.000110658	0.00665191
LOC111104472	uncharacterized LOC111104472	299.191	-1.23819	0.513028	0.000548189	0.0204946
LOC111115341	uncharacterized protein C10orf67, mitochondrial-like	74.0021	-1.23701	0.632546	0.0011852	0.0339231
LOC111136945	trichohyalin-like	149.835	-1.23648	0.602961	0.00102491	0.0309034
LOC111120771	uncharacterized LOC111120771	193.814	-1.23607	0.81206	0.00195206	0.046494
LOC111122296	uncharacterized LOC111122296	332.396	-1.23456	0.697763	0.00154232	0.0403694
LOC111112819	uncharacterized LOC111112819	78.0876	-1.23432	0.762669	0.00182236	0.0445024
LOC111119484	RING finger protein 207-like	57.446	-1.23409	0.632979	0.00120351	0.0341912
LOC111128728	uncharacterized LOC111128728	1008.47	-1.2322	0.278956	2.11e-06	0.000266013
LOC111137486	tubulin beta chain	39122.5	-1.23209	0.587368	0.000958881	0.0297046
LOC111121336	proline-rich receptor-like protein kinase PERK7	150.289	-1.23015	0.881547	0.00207276	0.0478686
LOC111123757	uncharacterized LOC111123757	391.267	-1.22999	0.733104	0.00173761	0.0433082
LOC111114080	uncharacterized LOC111114080	20.0759	-1.22886	0.783262	0.00193244	0.0462556
LOC111130809	solute carrier family 46 member 3-like	58.3337	-1.22877	0.591514	0.000997602	0.0304116
LOC111099590	uncharacterized LOC111099590	68.1067	-1.22854	0.721099	0.0016947	0.0428604
LOC111120919	uncharacterized LOC111120919	68.039	-1.22562	0.780675	0.00194981	0.046494
LOC111130857	lysoplasmalogenase-like protein TMEM86A	23.9846	-1.22334	0.511593	0.000585572	0.0215414
LOC111125314	uncharacterized LOC111125314	228.879	-1.2232	0.45974	0.000349862	0.0152973
LOC111138043	uncharacterized LOC111138043	23.9897	-1.22169	0.911793	0.0021186	0.0488277
LOC111111251	uncharacterized LOC111111251	167.132	-1.22154	0.775485	0.00196533	0.0466536
LOC111137781	peripheral-type benzodiazepine receptor-associated protein 1-like	397.363	-1.22079	0.559925	0.000853985	0.0275628
LOC111123700	protein crumbs-like	81.2645	-1.21993	0.539432	0.000743301	0.0252386
LOC111137216	ankyrin repeat domain-containing protein 42-like	137.717	-1.21988	0.724172	0.00177231	0.0438317
LOC111130323	band 4.1-like protein 4A	96.6888	-1.21859	0.642264	0.0013454	0.03681
LOC111116928	uncharacterized LOC111116928	28.4813	-1.21854	0.753833	0.00191021	0.0458951
LOC111123306	uncharacterized LOC111123306	51.0103	-1.21562	0.607231	0.00115539	0.0334736
LOC111120479	helicase with zinc finger domain 2-like	1855.2	-1.21556	0.422497	0.000226018	0.011158
LOC111137892	uncharacterized LOC111137892	1277.09	-1.21554	0.402167	0.000164066	0.00898352
LOC111130522	uncharacterized LOC111130522	61.629	-1.21312	1.05937	0.00172433	0.0431539
LOC111127520	uncharacterized LOC111127520	358.801	-1.21127	0.620903	0.00126192	0.0352849
LOC111122895	putative protocadherin beta-18	1566.34	-1.21121	0.743301	0.00192492	0.0461719
LOC111131059	ADP-ribosylation factor-like protein 11	40.4438	-1.21113	0.468419	0.000413226	0.0173411
LOC111121339	uncharacterized LOC111121339	49.9663	-1.21081	0.868168	0.0022258	0.0499996
LOC111126510	leucine-rich repeat and death domain-containing protein 1-like	52.1012	-1.20977	0.911862	0.00221005	0.0498837
LOC111126166	D-threo-3-hydroxyaspartate dehydratase-like	23.835	-1.20903	0.795119	0.00212862	0.0490094
LOC111126167	uncharacterized LOC111126167	2063.39	-1.20773	0.751992	0.00198966	0.0469534
LOC111122253	O(6)-methylguanine-induced apoptosis 2-like	29.7252	-1.20722	0.742265	0.00195253	0.046494
LOC111126751	multiple epidermal growth factor-like domains protein 10	201.642	-1.20714	0.609162	0.00121362	0.0343535
LOC111118932	FRAS1-related extracellular matrix protein 1-like	55.7293	-1.20623	0.473439	0.000448026	0.0183979
LOC111114992	uncharacterized LOC111114992	52.4273	-1.20612	0.698648	0.00174786	0.0435165
LOC111134718	macrophage-expressed gene 1 protein-like	210.207	-1.20582	0.543697	0.000822585	0.0268598
LOC111126075	uncharacterized LOC111126075	162.467	-1.20535	0.430185	0.000268856	0.012671
LOC111106600	uncharacterized LOC111106600	94.8383	-1.20448	0.74373	0.00198128	0.0469352
LOC111136576	transcription factor Sox-2-like	963.55	-1.20428	0.689412	0.00171122	0.0431185
LOC111128592	TNF receptor-associated factor 3-like	249.65	-1.20425	0.49779	0.000573715	0.021173
LOC111135320	metabotropic glutamate receptor 8-like	353.812	-1.20422	0.612049	0.00124816	0.035112
LOC111136197	trichohyalin-like	180.262	-1.20366	0.457224	0.000380851	0.016341
LOC111106154	receptor-type tyrosine-protein phosphatase alpha-like	102.912	-1.20348	0.702048	0.00178597	0.0440354
LOC111111957	multiple epidermal growth factor-like domains protein 10	123.307	-1.20155	0.57711	0.00104409	0.0312186
LOC111109801	uncharacterized LOC111109801	452.414	-1.20019	0.748987	0.00203971	0.0477771
LOC111125186	tryptophan--tRNA ligase, cytoplasmic-like	8262.48	-1.19937	0.449917	0.00035859	0.0155604
LOC111121459	uncharacterized LOC111121459	456.31	-1.18964	0.668165	0.00169537	0.0428604
LOC111118720	receptor-type tyrosine-protein phosphatase alpha-like	162.668	-1.18818	0.676969	0.0017602	0.0436559
LOC111105165	uncharacterized LOC111105165	465.197	-1.18779	0.762233	0.00220243	0.0497605
LOC111103959	uncharacterized LOC111103959	51.2583	-1.18656	0.716397	0.00199835	0.0469918
LOC111118170	uncharacterized LOC111118170	183.991	-1.18647	0.557843	0.000995769	0.0304116
LOC111099133	heat shock 70 kDa protein 12B-like	49.7117	-1.18637	0.719965	0.00201879	0.0473354
LOC111126847	EF-hand domain-containing family member B-like	146.772	-1.18589	0.762573	0.00222099	0.0499996
LOC111135541	D-glucuronyl C5-epimerase-like	239.35	-1.18549	0.708404	0.00196413	0.0466536
LOC111127452	uncharacterized LOC111127452	888.663	-1.1847	0.510897	0.000711979	0.0246508
LOC111137039	uncharacterized LOC111137039	378.336	-1.18433	0.635834	0.00152637	0.0401809
LOC111112588	leucine-rich repeat-containing protein 71-like	126.27	-1.18279	0.516324	0.000751451	0.0253806
LOC111135247	protein spire homolog 1-like	107.849	-1.18277	0.654273	0.00165829	0.0424372
LOC111134335	guanine nucleotide exchange factor DBS-like	142.607	-1.18095	0.475352	0.000525605	0.0202098
LOC111132723	uncharacterized LOC111132723	175.374	-1.18068	0.532553	0.000860298	0.0276286
LOC111103618	protein phosphatase 1 regulatory subunit 32-like	310.451	-1.1781	0.702373	0.00199227	0.0469534
LOC111126389	dystonin-like	283.589	-1.17674	0.589114	0.00125735	0.0352412
LOC111137474	hemicentin-1-like	136.393	-1.17402	0.615047	0.00145468	0.0388315
LOC111100846	proline-rich transmembrane protein 1-like	1222.68	-1.17387	0.655956	0.00173607	0.0433082
LOC111112778	multiple epidermal growth factor-like domains protein 10	87.259	-1.1734	0.724513	0.0021564	0.0493343
LOC111136674	transferrin receptor protein 1-like	91.7741	-1.1721	0.723354	0.00216197	0.0493343
LOC111132924	muscle M-line assembly protein unc-89-like	274.373	-1.17172	0.595805	0.00133435	0.0366893
LOC111109101	uncharacterized LOC111109101	180.606	-1.17076	0.718214	0.00214611	0.0492344
LOC111135396	uncharacterized LOC111135396	103.652	-1.17053	0.488702	0.000631996	0.022739
LOC111106718	uncharacterized LOC111106718	316.288	-1.1704	0.661341	0.00179899	0.0442497
LOC111137846	uncharacterized LOC111137846	59.8037	-1.17016	0.649266	0.00171926	0.0431539
LOC111128566	uncharacterized LOC111128566	97.0886	-1.16996	0.627098	0.00156692	0.0406957
LOC111123547	lysosomal thioesterase PPT2-A-like	401.431	-1.16954	0.55849	0.00108525	0.0320205
LOC111101737	uncharacterized LOC111101737	256.844	-1.16726	0.554032	0.00106618	0.0316903
LOC111130318	insulin-like growth factor-binding protein complex acid labile subunit	513.159	-1.16663	0.438912	0.000380815	0.016341
LOC111138422	uncharacterized LOC111138422	201.005	-1.16532	0.344508	7.27e-05	0.00479806
LOC111124803	MAGUK p55 subfamily member 6-like	126.327	-1.16255	0.328754	4.82e-05	0.00343598
LOC111128989	uncharacterized LOC111128989	166.554	-1.16253	0.569141	0.00119879	0.0340994
LOC111115421	sperm-associated antigen 16 protein-like	105.756	-1.15962	0.585834	0.00133779	0.0366893
LOC111135687	uncharacterized LOC111135687	2337.32	-1.15929	0.501703	0.000751854	0.0253806
LOC111123386	uncharacterized LOC111123386	65.4871	-1.15474	0.520489	0.000895096	0.0283797
LOC111108395	uncharacterized LOC111108395	844.061	-1.15448	0.473467	0.000596029	0.0218211
LOC111120961	transmembrane protein 178B-like	828.922	-1.15428	0.645931	0.00182036	0.0445009
LOC111112206	uncharacterized LOC111112206	1351.88	-1.1536	0.53301	0.000987531	0.0302654
LOC111124612	uncharacterized LOC111124612	175.97	-1.15193	0.569315	0.00126199	0.0352849
LOC111099776	tektin-2-like	248.702	-1.15177	0.613457	0.00159776	0.0413024
LOC111112112	uncharacterized LOC111112112	60.9376	-1.14948	0.573334	0.00130722	0.0361969
LOC111129777	neurexin-4-like	339.228	-1.14939	0.637452	0.00179709	0.0442497
LOC111132921	protein S-acyltransferase 18-like	157.297	-1.14763	0.400952	0.000254193	0.012131
LOC111101969	uncharacterized LOC111101969	43.9177	-1.14592	0.574104	0.0013353	0.0366893
LOC111108617	deoxyuridine 5'-triphosphate nucleotidohydrolase, mitochondrial-like	533.835	-1.14592	0.580497	0.00138475	0.0375661
LOC111103525	HRAS-like suppressor 3	142.847	-1.1455	0.436816	0.000420304	0.017542
LOC111133918	uncharacterized LOC111133918	41.0553	-1.14356	0.65659	0.00198862	0.0469534
LOC111130319	uncharacterized LOC111130319	171.276	-1.14155	0.665602	0.00207281	0.0478686
LOC111130739	patched domain-containing protein 3-like	3768.33	-1.14021	0.497448	0.000800455	0.0263244
LOC111126580	annexin A4-like	163.379	-1.13955	0.509466	0.000886804	0.0281557
LOC111136420	gamma-glutamyltranspeptidase 1-like	212.943	-1.13873	0.623351	0.00177389	0.0438317
LOC111134585	cilia- and flagella-associated protein 46-like	277.221	-1.13827	0.570692	0.0013572	0.0370401
LOC111130235	uncharacterized LOC111130235	107.951	-1.13567	0.647848	0.00199161	0.0469534
LOC111130206	uncharacterized LOC111130206	35.8906	-1.13039	0.66178	0.00214697	0.0492344
LOC111103057	uncharacterized LOC111103057	337.673	-1.12897	0.528526	0.00108001	0.031948
LOC111135170	uncharacterized LOC111135170	268.554	-1.12762	0.648208	0.00206646	0.0478686
LOC111103155	baculoviral IAP repeat-containing protein 3-like	200.141	-1.12759	0.382466	0.000215011	0.0107529
LOC111135893	uncharacterized LOC111135893	37.8279	-1.12735	0.538404	0.00116642	0.0336373
LOC111114979	stabilizer of axonemal microtubules 2-like	153.682	-1.1236	0.624849	0.00191138	0.0458951
LOC111135734	uncharacterized LOC111135734	880.596	-1.12339	0.621481	0.00188502	0.0456922
LOC111123657	zinc finger protein 366-like	413.446	-1.12298	0.476677	0.000727866	0.025017
LOC111106316	leucine-rich repeats and immunoglobulin-like domains protein 2	429.958	-1.1212	0.344298	0.000104779	0.00643102
LOC111109445	uncharacterized LOC111109445	32.333	-1.11792	0.554838	0.00135865	0.0370401
LOC111137169	cilia- and flagella-associated protein 251-like	245.83	-1.11558	0.482162	0.000795936	0.0262448
LOC111125675	low-density lipoprotein receptor-related protein 2-like	74.3867	-1.11424	0.60744	0.00184187	0.0447408
LOC111108510	synaptotagmin-6-like	179.284	-1.11101	0.4379	0.00051942	0.0200391
LOC111125109	uncharacterized LOC111125109	180.863	-1.10935	0.380988	0.000237284	0.0115399
LOC111100394	uncharacterized LOC111100394	163.802	-1.10888	0.565875	0.00151585	0.0400878
LOC111118547	serine/threonine-protein kinase ICK-like	142.155	-1.10578	0.529383	0.00121782	0.0344275
LOC111112132	toll-like receptor 1	196.015	-1.10277	0.361822	0.000175497	0.0092564
LOC111138059	cilia- and flagella-associated protein 20-like	1218.63	-1.10261	0.42837	0.000486995	0.0193939
LOC111124718	uncharacterized LOC111124718	507.643	-1.09615	0.52714	0.00125671	0.0352412
LOC111122599	retrograde protein of 51 kDa-like	487.684	-1.09514	0.572823	0.00168235	0.0426723
LOC111103799	serine/threonine-protein kinase 33-like	134.142	-1.09361	0.362512	0.000189948	0.00984105
LOC111125164	heat shock 70 kDa protein 12B-like	3545.63	-1.09161	0.284754	2.13e-05	0.00183219
LOC111109758	uncharacterized LOC111109758	414.652	-1.09081	0.522005	0.00124383	0.0350332
LOC111120860	DNA excision repair protein ERCC-8-like	107.067	-1.08332	0.419484	0.000488359	0.0193939
LOC111134702	ankyrin repeat and MYND domain-containing protein 1-like	135.393	-1.08288	0.362914	0.000206506	0.0105341
LOC111103856	PC3-like endoprotease variant B	279.77	-1.08192	0.429839	0.000558156	0.0207603
LOC111102914	uncharacterized LOC111102914	304.719	-1.08177	0.57224	0.00178495	0.0440354
LOC111113969	uncharacterized LOC111113969	242.306	-1.07763	0.562694	0.00172391	0.0431539
LOC111121236	ankyrin repeat domain-containing protein 66-like	85.7718	-1.07522	0.581496	0.00193453	0.0462574
LOC111108394	protein Wnt-5b-like	71.4628	-1.05932	0.492095	0.00115776	0.0334736
LOC111119050	tyrosine-protein kinase transmembrane receptor Ror2-like	190.724	-1.05576	0.577482	0.00207252	0.0478686
LOC111106703	uncharacterized LOC111106703	213.343	-1.05186	0.493265	0.00121371	0.0343535
LOC111128974	apoptosis-stimulating of p53 protein 1-like	210.313	-1.04951	0.47307	0.00103511	0.0311008
LOC111121061	uncharacterized LOC111121061	172.466	-1.04845	0.570512	0.00206514	0.0478686
LOC111135890	rootletin-like	674.5	-1.04469	0.510592	0.00143708	0.0384925
LOC111117965	zinc finger protein 367-like	132.264	-1.04421	0.580934	0.00222608	0.0499996
LOC111114460	mucin-5AC-like	321.891	-1.04363	0.565425	0.00205365	0.0478686
LOC111137084	uncharacterized LOC111137084	1267.37	-1.04166	0.488219	0.00122664	0.034634
LOC111106240	uncharacterized LOC111106240	195.98	-1.03567	0.545087	0.00189279	0.0457374
LOC111136068	uncharacterized LOC111136068	407.427	-1.03247	0.562951	0.00213401	0.0490843
LOC111103073	toll-like receptor 4	544.697	-1.03069	0.520527	0.00165192	0.0423212
LOC111100614	uncharacterized LOC111100614	483.101	-1.02696	0.524317	0.0017263	0.0431539
LOC111109653	uncharacterized LOC111109653	169.747	-1.02417	0.495682	0.00142174	0.0382155
LOC111130776	lipoxygenase homology domain-containing protein 1-like	230.874	-1.02182	0.278577	3.66e-05	0.00279439
LOC111127145	von Willebrand factor A domain-containing protein 3B-like	295.003	-1.02136	0.513626	0.00164741	0.0422529
LOC111125976	deoxyribonuclease-2-alpha-like	1278.06	-1.01712	0.552405	0.00215935	0.0493343
LOC111103148	uncharacterized LOC111103148	366.101	-1.01661	0.462953	0.00112081	0.0328586
LOC111113158	potassium voltage-gated channel protein Shaw-like	142.535	-1.01528	0.555948	0.00222332	0.0499996
LOC111106980	ankyrin repeat domain-containing protein 26-like	564.696	-1.01082	0.519065	0.00180149	0.0442497
LOC111106503	heat shock 70 kDa protein 12A-like	1331.98	-1.00885	0.410078	0.000668162	0.0234521
LOC111111124	beta-1,3-galactosyltransferase 1-like	508.457	-1.00188	0.402536	0.000633067	0.0227419
LOC111137866	uncharacterized LOC111137866	34.3669	-1.00045	0.520263	0.00191016	0.0458951
LOC111103391	uncharacterized LOC111103391	273.312	-1.00037	0.541704	0.00219319	0.0497275
LOC111127606	erythrocyte band 7 integral membrane protein-like	4269.57	1.00097	0.255922	1.74e-05	0.00153708
LOC111120245	prostaglandin E2 receptor EP4 subtype-like	90.0912	1.00224	1.29165	0.00156178	0.0406471
LOC111116158	integrin beta-1-A-like	1568.66	1.00487	0.388285	0.000514434	0.0199474
LOC111135001	synaptic vesicle membrane protein VAT-1 homolog-like	4830.43	1.00494	0.326692	0.000173999	0.0092564
LOC111118006	phosphoglucomutase-1-like	1055.7	1.00948	0.481779	0.00136942	0.0372895
LOC111113167	receptor-type tyrosine-protein phosphatase epsilon-like	4684.25	1.0095	0.429041	0.000829073	0.0270332
LOC111116253	cephalotocin receptor 1-like	233.518	1.0129	0.445482	0.000966857	0.0298309
LOC111136017	tyrosine-protein kinase PR2-like	5047.3	1.01715	0.227562	2.25e-06	0.000275537
LOC111129009	echinoderm microtubule-associated protein-like 2	3875.1	1.01866	0.419134	0.000704307	0.024459
LOC111099818	cholecystokinin receptor type A-like	1287.8	1.02507	0.525223	0.00175282	0.0435925
LOC111119398	dual 3',5'-cyclic-AMP and -GMP phosphodiesterase 11-like	2003.56	1.02704	0.496273	0.00140792	0.0379427
LOC111121790	uncharacterized LOC111121790	385.951	1.02884	0.49565	0.00138855	0.0375661
LOC111123471	cardioacceleratory peptide receptor-like	1045.07	1.03026	0.330132	0.000154996	0.00863575
LOC111133990	uncharacterized LOC111133990	929.398	1.03448	0.55287	0.00199476	0.0469638
LOC111135976	uncharacterized Nudix hydrolase NudL-like	117.04	1.04548	0.508383	0.00140829	0.0379427
LOC111102575	glycerol-3-phosphate phosphatase-like	223.343	1.04924	0.521449	0.00151881	0.0401201
LOC111111993	uncharacterized LOC111111993	132.643	1.05011	0.536871	0.00167738	0.0426466
LOC111129417	uncharacterized LOC111129417	2217.1	1.0505	0.531615	0.00161758	0.041674
LOC111124527	crystallin J1A-like	1291.71	1.05284	0.229719	1.36e-06	0.00018643
LOC111118024	uncharacterized LOC111118024	41.4539	1.05325	1.1109	0.00219447	0.0497275
LOC111137484	uncharacterized LOC111137484	681.634	1.05753	0.406271	0.000479618	0.019214
LOC111128303	protein FAM98A-like	56.0973	1.06002	0.410279	0.000497981	0.0196412
LOC111133285	membrane progestin receptor gamma-B-like	2784.87	1.07455	0.464574	0.000839364	0.0272912
LOC111115824	cholecystokinin receptor-like	12673.9	1.08644	0.386033	0.000299625	0.0137284
LOC111099567	uncharacterized LOC111099567	964.201	1.09093	0.573113	0.00171853	0.0431539
LOC111102941	E3 ubiquitin-protein ligase TRIM71-like	536.077	1.09493	0.407455	0.000389222	0.016515
LOC111115992	receptor-type tyrosine-protein phosphatase mu-like	1411.08	1.10829	0.550915	0.00138811	0.0375661
LOC111128645	dual oxidase maturation factor 1-like	114.154	1.10899	0.369945	0.000195772	0.0100536
LOC111100029	zinc transporter ZIP14-like	910.252	1.1108	0.382627	0.000241546	0.0116485
LOC111119594	microtubule-associated protein RP/EB family member 1-like	12713.2	1.11146	0.251016	2.43e-06	0.000295734
LOC111132183	dual specificity protein phosphatase 1-like	1286.16	1.11288	0.396585	0.000297531	0.013687
LOC111101090	uncharacterized LOC111101090	9172.31	1.11674	0.314048	4.77e-05	0.00341269
LOC111125544	sodium-dependent phosphate transporter 1-A-like	3263.96	1.11971	0.404711	0.000321347	0.0144073
LOC111115532	acyl-CoA-binding protein-like	2363.77	1.1225	0.235356	5.4e-07	8.45e-05
LOC111106928	plasma alpha-L-fucosidase-like	1515.62	1.12339	0.351013	0.000120031	0.00710133
LOC111131278	ras-related protein Rab-1A-like	740.196	1.12639	0.266207	5.19e-06	0.000566992
LOC111116134	multiple epidermal growth factor-like domains protein 6	638.994	1.12923	0.524087	0.00104447	0.0312186
LOC111135583	flotillin-2a-like	1013.52	1.12983	0.305459	3.12e-05	0.00248521
LOC111100512	uncharacterized LOC111100512	4784.58	1.13015	0.514146	0.00096472	0.0298051
LOC111116885	glutathione S-transferase A-like	465.37	1.1313	0.313875	4.11e-05	0.00300336
LOC111121733	LIM and SH3 domain protein 1-like	10062.9	1.13608	0.333221	6.99e-05	0.0046489
LOC111135842	uncharacterized LOC111135842	1012.57	1.13822	0.521514	0.000979901	0.0301928
LOC111115120	uncharacterized LOC111115120	292.791	1.13936	0.525785	0.0010057	0.0305368
LOC111115156	receptor-type tyrosine-protein phosphatase epsilon-like	112.433	1.14108	0.580837	0.00141917	0.0381912
LOC111107057	serine-aspartate repeat-containing protein I-like	6434.12	1.14448	0.510092	0.000869176	0.0277882
LOC111134782	uncharacterized LOC111134782	818.304	1.14605	0.333317	6.41e-05	0.00435167
LOC111123772	fibroblast growth factor receptor 4-like	1133.77	1.1462	0.517716	0.000914717	0.0287241
LOC111108252	neuropeptide CCHamide-1 receptor-like	917.303	1.15039	0.307841	2.72e-05	0.0022304
LOC111112271	multiple epidermal growth factor-like domains protein 10	144.505	1.15057	0.549522	0.00112237	0.0328623
LOC111134397	copine-3-like	6144.89	1.15352	0.262815	2.69e-06	0.000320426
LOC111102691	uncharacterized LOC111102691	117.867	1.15664	0.500406	0.00075393	0.0254133
LOC111122875	glutamate decarboxylase 1-like	2434.38	1.15688	0.677111	0.00201725	0.0473354
LOC111116101	multiple epidermal growth factor-like domains protein 10	870.167	1.16005	0.687634	0.00205873	0.0478686
LOC111111470	multiple epidermal growth factor-like domains protein 10	446.66	1.16048	0.506111	0.000775344	0.0257197
LOC111112895	uncharacterized LOC111112895	464.124	1.1707	0.650223	0.0017217	0.0431539
LOC111134525	lysosome-associated membrane glycoprotein 1-like	15727	1.17565	0.366369	0.000111368	0.0066748
LOC111134560	beta-1,4-galactosyltransferase galt-1-like	510.075	1.17656	0.57554	0.00116494	0.0336366
LOC111112897	uncharacterized LOC111112897	943.286	1.17778	0.575428	0.00115746	0.0334736
LOC111100515	uncharacterized LOC111100515	888.275	1.18025	0.471916	0.000509627	0.0198616
LOC111103871	uncharacterized LOC111103871	174.961	1.18172	0.679679	0.00182705	0.0445696
LOC111107739	uncharacterized LOC111107739	132.939	1.18315	0.561605	0.00103665	0.0311061
LOC111099150	ras-related protein Rab-24-like	1188.9	1.18751	0.480125	0.000531638	0.0202422
LOC111129596	uncharacterized LOC111129596	254.682	1.19528	0.438007	0.000317218	0.0143908
LOC111112707	receptor-type tyrosine-protein phosphatase alpha-like	1000.3	1.20059	0.506397	0.000631079	0.022739
LOC111127302	pirin-like	1678.96	1.20174	0.470994	0.000447861	0.0183979
LOC111137833	uncharacterized LOC111137833	4461.73	1.20278	0.722991	0.00189882	0.0457374
LOC111134812	purine nucleoside phosphorylase-like	2103.31	1.20403	0.444727	0.000327474	0.0145681
LOC111131602	uncharacterized LOC111131602	10595	1.20675	0.485761	0.000505683	0.0197626
LOC111123878	zinc finger MYND domain-containing protein 19-like	6985.84	1.20689	0.474242	0.000450121	0.0184509
LOC111116102	adhesion G protein-coupled receptor L3-like	844.58	1.21054	0.606109	0.0011761	0.033789
LOC111121619	somatostatin receptor type 2-like	764.732	1.21085	0.85617	0.00222001	0.0499996
LOC111113524	uncharacterized LOC111113524	311.005	1.2187	0.524199	0.00066565	0.0234521
LOC111111536	tripartite motif-containing protein 45-like	709.197	1.22078	0.628968	0.00125519	0.0352412
LOC111132981	uncharacterized LOC111132981	1071.3	1.23959	0.7036	0.00153706	0.0403238
LOC111114895	mitogen-activated protein kinase kinase kinase 20-like	134.679	1.24013	0.307175	8.97e-06	0.000899582
LOC111133247	carbonic anhydrase 2-like	5193.69	1.24218	0.443982	0.000257099	0.0122442
LOC111112277	interleukin enhancer-binding factor 2-like	106.376	1.24401	0.614736	0.00105254	0.0313782
LOC111112284	interleukin enhancer-binding factor 2-like	63.7315	1.24546	0.741076	0.00166052	0.0424468
LOC111120933	short-chain dehydrogenase/reductase family 42E member 1-like	490.325	1.24809	0.478132	0.000371595	0.016064
LOC111129832	isoaspartyl peptidase/L-asparaginase-like	131.023	1.25006	0.694928	0.00142923	0.0383271
LOC111126200	dopamine D2-like receptor	345.449	1.25442	0.35143	3.89e-05	0.00293718
LOC111116891	uncharacterized LOC111116891	150.283	1.25929	0.321082	1.29e-05	0.00119787
LOC111110566	uncharacterized LOC111110566	257.713	1.25983	0.506686	0.000461537	0.0187515
LOC111131519	uncharacterized LOC111131519	810.286	1.26298	0.498065	0.00041837	0.017525
LOC111113164	uncharacterized LOC111113164	63.8925	1.26564	0.53955	0.00058984	0.0216636
LOC111137927	proline-serine-threonine phosphatase-interacting protein 1-like	2689.91	1.26829	0.322214	1.22e-05	0.00113851
LOC111114453	uncharacterized LOC111114453	1241.65	1.26851	0.283857	1.58e-06	0.000213808
LOC111109234	protein PIF-like	292.444	1.26917	0.960317	0.00172766	0.0431539
LOC111112900	uncharacterized LOC111112900	1459.32	1.27	0.389666	8.67e-05	0.00546917
LOC111135899	copine-3-like	3751.2	1.27672	0.312125	6.96e-06	0.000729222
LOC111134813	uncharacterized LOC111134813	241.099	1.2784	0.619048	0.0009169	0.0287287
LOC111107040	uncharacterized LOC111107040	61.1452	1.28378	0.818727	0.00162912	0.0418772
LOC111135156	switch-associated protein 70-like	15071.5	1.28624	0.35678	3.34e-05	0.0026029
LOC111135631	uncharacterized LOC111135631	384.988	1.29089	0.74606	0.0013894	0.0375661
LOC111118839	uncharacterized LOC111118839	81.2412	1.29216	0.809683	0.00155797	0.0406294
LOC111126730	uncharacterized LOC111126730	471.157	1.29343	0.387683	6.88e-05	0.00462809
LOC111133131	glyoxylate reductase/hydroxypyruvate reductase-like	2839.28	1.29437	0.374939	5.06e-05	0.00358358
LOC111100050	uncharacterized LOC111100050	40.1889	1.29643	1.22058	0.000961627	0.0297495
LOC111111069	multiple epidermal growth factor-like domains protein 10	345.531	1.30097	0.401287	8.61e-05	0.00546917
LOC111128730	uncharacterized LOC111128730	73.6189	1.31017	0.701274	0.00112385	0.0328636
LOC111107680	endo-1,3(4)-beta-glucanase 1-like	141.272	1.31017	0.824034	0.00147665	0.0392776
LOC111122110	caltractin-like	39.2918	1.31818	0.759213	0.00127854	0.0356607
LOC111129915	uncharacterized LOC111129915	1230.62	1.31971	0.371217	3.64e-05	0.00278641
LOC111106836	retinoid-inducible serine carboxypeptidase-like	882.869	1.32154	1.02123	0.0013432	0.0367937
LOC111114999	multiple epidermal growth factor-like domains protein 10	767.587	1.32234	0.448635	0.000164143	0.00898352
LOC111126214	zeta-sarcoglycan-like	41.5624	1.32399	0.687795	0.0010084	0.0305754
LOC111112278	multiple epidermal growth factor-like domains protein 10	193.597	1.3252	0.465819	0.000203243	0.0103907
LOC111132891	hunchback-like protein	513.956	1.33194	0.426298	0.000108291	0.00654162
LOC111117620	uncharacterized LOC111117620	76.791	1.3348	0.636841	0.000770969	0.0256459
LOC111128831	hypoxia-inducible factor 1-alpha-like	2459.01	1.33487	0.287422	6.33e-07	9.63e-05
LOC111103865	protein FAM46C-like	757.737	1.33892	0.732251	0.00109272	0.0321917
LOC111108710	prostaglandin reductase 1-like	1625.86	1.34858	0.620516	0.000663561	0.0234521
LOC111110409	metabotropic glutamate receptor 3-like	391.135	1.34978	0.593666	0.00056339	0.0208255
LOC111114170	uncharacterized LOC111114170	193.558	1.35411	0.309628	1.97e-06	0.00025802
LOC111134700	carbonic anhydrase 2-like	19.6003	1.35546	0.868081	0.00128703	0.0358541
LOC111138067	sarcoplasmic reticulum histidine-rich calcium-binding protein-like	150.944	1.36122	0.827659	0.00121091	0.0343535
LOC111121794	uncharacterized LOC111121794	41.3972	1.36515	0.831988	0.00119857	0.0340994
LOC111136102	TRPL translocation defect protein 14-like	3105.8	1.37242	0.480574	0.000182085	0.00956465
LOC111117026	mucin-19-like	79.0387	1.37305	0.526486	0.000297391	0.013687
LOC111110844	multiple epidermal growth factor-like domains protein 11	975.937	1.37344	0.799804	0.00110476	0.032471
LOC111118210	7,8-dihydro-8-oxoguanine triphosphatase-like	200.476	1.37448	0.451994	0.000121414	0.00712801
LOC111134104	carbonic anhydrase 2-like	3293.02	1.37644	0.422641	7.26e-05	0.00479806
LOC111135821	uncharacterized LOC111135821	5442.51	1.38064	0.459874	0.000130845	0.00750884
LOC111137793	potassium voltage-gated channel subfamily C member 3-like	26.2201	1.38087	0.857205	0.00115674	0.0334736
LOC111125150	flocculation protein FLO11-like	457.513	1.38188	0.601419	0.000504722	0.0197626
LOC111111289	uncharacterized LOC111111289	44.8944	1.38245	0.729816	0.000899321	0.0284351
LOC111129809	uncharacterized LOC111129809	7865.95	1.3868	0.448813	0.000106074	0.00649316
LOC111104406	uncharacterized LOC111104406	1615.95	1.39124	0.345232	6.88e-06	0.000724736
LOC111120390	annexin A4-like	34545.6	1.3937	0.296877	4.36e-07	7.06e-05
LOC111137647	ras-related protein Rab-24-like	1453.45	1.39432	0.402501	4.08e-05	0.00300336
LOC111100888	von Willebrand factor A domain-containing protein 7-like	13096.3	1.39992	0.346423	6.48e-06	0.000689092
LOC111106276	uncharacterized LOC111106276	81.5687	1.40109	0.415406	5.15e-05	0.0036252
LOC111137651	cholecystokinin receptor-like	23.3657	1.40877	1.01944	0.00101348	0.0306514
LOC111124320	cardioacceleratory peptide receptor-like	930.429	1.41681	0.337793	3.51e-06	0.000396529
LOC111100227	demethylmenaquinone methyltransferase-like	403.296	1.42207	0.382914	1.86e-05	0.00162346
LOC111108062	protein PIF-like	269.571	1.4226	0.713921	0.000715577	0.0247381
LOC111113177	multiple epidermal growth factor-like domains protein 6	645.743	1.42287	0.462491	0.000101882	0.00626998
LOC111112955	integrin beta-3-like	8898.01	1.43358	0.471415	0.000108042	0.00654162
LOC111133921	dopamine beta-hydroxylase-like	44.4419	1.43778	0.65246	0.000513396	0.0199408
LOC111113794	multiple epidermal growth factor-like domains protein 10	48.5523	1.43788	0.632532	0.000461275	0.0187515
LOC111112279	multiple epidermal growth factor-like domains protein 10	110.536	1.4427	0.694927	0.000608417	0.0220984
LOC111099603	vacuolar protein sorting-associated protein 13A-like	3267.03	1.45052	0.403427	2.5e-05	0.00206659
LOC111122278	putative gamma-glutamyltransferase YwrD	195.76	1.45238	0.65057	0.000474221	0.0190597
LOC111124788	protein mesh-like	85.1932	1.45382	0.565914	0.000269372	0.012671
LOC111116762	uncharacterized LOC111116762	645.123	1.45515	0.967369	0.000897627	0.0284207
LOC111119138	phospholipid phosphatase 1-like	2205.05	1.45781	0.52683	0.000183247	0.00958184
LOC111102656	uncharacterized LOC111102656	307.877	1.46276	0.595487	0.000322032	0.0144098
LOC111118955	acyl-CoA desaturase-like	4587.01	1.46801	0.608714	0.000343162	0.0150618
LOC111112901	uncharacterized LOC111112901	286.277	1.46945	0.756152	0.000666861	0.0234521
LOC111100482	sn1-specific diacylglycerol lipase alpha-like	535.988	1.47514	0.483498	9.68e-05	0.00598986
LOC111101373	5-hydroxytryptamine receptor 4-like	512.201	1.47946	0.770118	0.000663815	0.0234521
LOC111128058	sex peptide receptor-like	6973.65	1.48122	0.493474	0.000106663	0.00651183
LOC111136256	alkyl/aryl-sulfatase BDS1-like	1648.94	1.48164	0.516274	0.000141244	0.00796624
LOC111124574	cholecystokinin receptor-like	41.8504	1.48417	0.975892	0.000806614	0.0264134
LOC111126786	uncharacterized LOC111126786	163.75	1.48442	0.446245	4.88e-05	0.00346858
LOC111115456	flocculation protein FLO11-like	77.8474	1.4895	0.808659	0.000695907	0.0242588
LOC111107136	serine-aspartate repeat-containing protein I-like	3610.47	1.49239	0.483802	8.64e-05	0.00546917
LOC111118641	galanin receptor type 2-like	1789.13	1.49533	0.422489	2.67e-05	0.00219498
LOC111111077	multiple epidermal growth factor-like domains protein 10	2229.75	1.49569	0.688736	0.000464375	0.0188334
LOC111115182	uncharacterized LOC111115182	397.223	1.49613	0.522862	0.000139205	0.00789001
LOC111110274	putative uncharacterized protein DDB_G0290521	45.7364	1.51521	0.765228	0.000561139	0.0207757
LOC111111042	uncharacterized LOC111111042	95.8706	1.51743	0.647192	0.000339306	0.0149224
LOC111115308	uncharacterized LOC111115308	22.4246	1.52053	1.29492	0.000497615	0.0196412
LOC111110076	uncharacterized LOC111110076	1323.45	1.5295	0.456688	4.16e-05	0.00303033
LOC111135400	phosphoenolpyruvate carboxykinase [GTP]-like	28118.5	1.53415	0.420422	1.76e-05	0.00154238
LOC111129595	putative uncharacterized protein DDB_G0279653	367.849	1.53715	0.533189	0.000121305	0.00712801
LOC111104987	melatonin receptor type 1B-A-like	151.747	1.54786	0.808934	0.000545137	0.0204471
LOC111113722	multiple epidermal growth factor-like domains protein 10	55.264	1.55181	0.751599	0.000458016	0.0186745
[truncated: 245 more rows]

## Sheet: Table S5
Table S3. List of differentially expressed genes between circulatory agranulocytes and circulatory granulocytes
[truncated: 1,893 more rows]

[truncated: 4 more sheets: Table S6, Table S7, Table S8, Table S9]
